# Supplementary material for: Flourishing as a highly sensitive person: a mixed method study on the role of nature connectedness and chaotic home environment
Source: Front Psychol. 2025 Apr 16;16:1480669. doi: 10.3389/fpsyg.2025.1480669 (PMC12040826; doi:10.3389/fpsyg.2025.1480669)
Supplement: Supplementary file 2 [file Data_Sheet_1.xlsx]

## Sheet: Thriving+or+Striving_October+28
Q2	Q3	Q5	Q29	Q6	Q7	Q8	Q9	Q32_1	Q32_2	Q32_3	Q32_4	Q32_5	Q32_6	Q32_7	Q32_8	Q32_9	Q32_10	Q32_11	Q32_12	Q26_1	Q26_2	Q26_3	Q26_4	Q26_5	Q26_6	Q26_7	Q26_8	Q25_1	Q25_2	Q25_3	Q25_4	Q25_5	Q25_6	Q25_7	Q25_8	Q25_9	Q25_10	Q25_11	Q25_12	Q25_13	Q25_14	Q25_15	Q30_1	Q30_2	Q30_3	Q30_4	Q30_5	Q30_6	Q14
Do you consent to participate in this research (1= No, 2 = Yes)	Do you consent for your data to be lodged in public repositoriesPlease select the appropriate response (1 = I consent. 2 = I do not consent)	Gender	Age	Highest Level of Education	Nationality	Country of Residence	Do you live alone	Please answer each question as it applies to you on a scale of 1-7 with 1 being Not At All and 7 being Extremely - Do you seem to be aware of subtleties in your environment?	Please answer each question as it applies to you on a scale of 1-7 with 1 being Not At All and 7 being Extremely - Are you easily overwhelmed by things like bright lights, strong smells, coarse fabrics or sirens close by?	Please answer each question as it applies to you on a scale of 1-7 with 1 being Not At All and 7 being Extremely - Do you have a rich inner complex life?	Please answer each question as it applies to you on a scale of 1-7 with 1 being Not At All and 7 being Extremely - Do you get rattled when you have a lot to do in a short amount of time?	Please answer each question as it applies to you on a scale of 1-7 with 1 being Not At All and 7 being Extremely - Are you deeply moved by arts or music?	Please answer each question as it applies to you on a scale of 1-7 with 1 being Not At All and 7 being Extremely - Are you annoyed when people try to get you to do too many things at once?	Please answer each question as it applies to you on a scale of 1-7 with 1 being Not At All and 7 being Extremely - Do you make a point to avoid violent movies and TV shows?	Please answer each question as it applies to you on a scale of 1-7 with 1 being Not At All and 7 being Extremely - Do you find it unpleasant to have a lot going on at once?	Please answer each question as it applies to you on a scale of 1-7 with 1 being Not At All and 7 being Extremely - Do changes in your life shake you up?	Please answer each question as it applies to you on a scale of 1-7 with 1 being Not At All and 7 being Extremely - Do you notice and enjoy delicate or fine scents, tastes, souonds, works of art?	Please answer each question as it applies to you on a scale of 1-7 with 1 being Not At All and 7 being Extremely - Are you bothered by intense stimuli, like loud noises or chaotic scenes?	Please answer each question as it applies to you on a scale of 1-7 with 1 being Not At All and 7 being Extremely - When you must complete or be observed while performing a task, do you become so nervous or shaky that you do much worse than you would otherwise?	Please read the 8 statements below and indicate your level of agreement with each statement on the scale from 1 to 7. - I lead a purposeful and meaningful life	Please read the 8 statements below and indicate your level of agreement with each statement on the scale from 1 to 7. - My social relationships are supportive and rewarding	Please read the 8 statements below and indicate your level of agreement with each statement on the scale from 1 to 7. - I am engaged and interested in my daily activities	Please read the 8 statements below and indicate your level of agreement with each statement on the scale from 1 to 7. - I actively contribute to the happiness and well-being of others	Please read the 8 statements below and indicate your level of agreement with each statement on the scale from 1 to 7. - I am competent and capable in the activities that are important to me	Please read the 8 statements below and indicate your level of agreement with each statement on the scale from 1 to 7. - I am a good person and live a good life	Please read the 8 statements below and indicate your level of agreement with each statement on the scale from 1 to 7. - I am optimistic about my future	Please read the 8 statements below and indicate your level of agreement with each statement on the scale from 1 to 7. - People respect me	Below are a number of statements about the home environment, please indicate whether each one is true or false for you. - There is very little commotion in our home.	Below are a number of statements about the home environment, please indicate whether each one is true or false for you. - We can usually find things when we need them	Below are a number of statements about the home environment, please indicate whether each one is true or false for you. - We almost always seem to be rushed	Below are a number of statements about the home environment, please indicate whether each one is true or false for you. - We are usually able to stay on top of things	Below are a number of statements about the home environment, please indicate whether each one is true or false for you. - No matter how hard we try, we always seem to be running late	Below are a number of statements about the home environment, please indicate whether each one is true or false for you. - It's a real zoo in our home	Below are a number of statements about the home environment, please indicate whether each one is true or false for you. - At home we can talk to each other without being interrupted	Below are a number of statements about the home environment, please indicate whether each one is true or false for you. - There is often a fuss going on in our home	Below are a number of statements about the home environment, please indicate whether each one is true or false for you. - No matter what we plan it usually doesn't seem to work out	Below are a number of statements about the home environment, please indicate whether each one is true or false for you. - You can't hear yourself think in our home	Below are a number of statements about the home environment, please indicate whether each one is true or false for you. - I often get drawn into other people's arguments at home	Below are a number of statements about the home environment, please indicate whether each one is true or false for you. - Our home is a good place to relax	Below are a number of statements about the home environment, please indicate whether each one is true or false for you. - The telephone takes up a lot of our time at home	Below are a number of statements about the home environment, please indicate whether each one is true or false for you. - The atmosphere in our home is calm	Below are a number of statements about the home environment, please indicate whether each one is true or false for you. - First thing in the day we have a regular routine	The following questions are about you and nature. By nature we mean all types of natural environment and all the plants and animals living in them. Nature can be close to where you live; in towns, the countryside or wilderness areas further away. Please tell us how often you agree with each of the following statements by selecting the most accurate option. - I always find beauty in nature	The following questions are about you and nature. By nature we mean all types of natural environment and all the plants and animals living in them. Nature can be close to where you live; in towns, the countryside or wilderness areas further away. Please tell us how often you agree with each of the following statements by selecting the most accurate option. - I always treat nature with respect	The following questions are about you and nature. By nature we mean all types of natural environment and all the plants and animals living in them. Nature can be close to where you live; in towns, the countryside or wilderness areas further away. Please tell us how often you agree with each of the following statements by selecting the most accurate option. - Being in nature makes me very happy	The following questions are about you and nature. By nature we mean all types of natural environment and all the plants and animals living in them. Nature can be close to where you live; in towns, the countryside or wilderness areas further away. Please tell us how often you agree with each of the following statements by selecting the most accurate option. - Spending time in nature is important t…	The following questions are about you and nature. By nature we mean all types of natural environment and all the plants and animals living in them. Nature can be close to where you live; in towns, the countryside or wilderness areas further away. Please tell us how often you agree with each of the following statements by selecting the most accurate option. - I find being in nature really amazing	The following questions are about you and nature. By nature we mean all types of natural environment and all the plants and animals living in them. Nature can be close to where you live; in towns, the countryside or wilderness areas further away. Please tell us how often you agree with each of the following statements by selecting the most accurate option. - I feel part of nature	Prior to this survey, were you aware of the existence of high sensitivity as an innate personality trait
2	1	2	2	4	British	UK	2	5	3	5	4	6	2	4	4	2	3	3	2	2	2	2	2	2	1	1	1	1	1	2	1	2	2	2	2	2	2	2	1	1	1	1	1	1	1	1	1	3	1
2	1	2	2	2	Irish	Ireland	2	5	4	3	3	5	4	6	4	4	6	4	4	4	2	1	2	2	2	2	2	2	2	1	1	2	2	2	1	2	2	2		1	1	1	2	2	2	2		3
2	1	2	1	3	Irish	Ireland	2	6	4	6	7	6	4	4	7	5	5	4	6	2	2	2	4	3	2	2	2	2	2	1	2	1	2	2	1	1	1	1	2	1	2	1	2	2	2	2	2	3	1
2	1	2	2	3	British	Ireland	2	5	5	4	4	5	3	3	4	3	5	5	5	1	1	1	2	1	2	3	1	1	1	2	1	2	2	1	2	2	2	2	1	2	1	1	1	2	1	1	1	2	1
2	1	2	1	4	Irish	Ireland	2	4	1	4	2	5	2	2	2	2	3	2	2	2	2	2	2	2	2	2	2	1	1	1	1	1	2	2	2	2	2	2	1	2	1	1	1	1	1	1	1	1	1
2	1	2	1	3	Irish	Ireland	2	6	2	4	5	6	4	5	4	4	5	2	6	3	2	4	2	2	1	3	2	2	1	1	1	2	2	2	1	2	2	2	1	2	2	2	3	2	2	2	2	2	1
2	1	2	2	4	Irish	Ireland	2	6	5	5	5	6	6	6	6	4	5	6	6	2	2	2	2	3	3	3	2	1	2	1	1	2	2	1	1	2	2	1	1	2	1	2	1	2	1	1	2	2	1
2	1	2	1	4	Irish	Ireland	2	4	1	5	5	7	4	3	5	4	5	3	5	5	2	5	2	2	2	3	3	1	1	2	1	2	2	1	2	2	2	2	1	1	1	1	1	1	1	1	1	2	1
2	1	2	1	3	Irish	Ireland	2	1	1	1	4	3	3	1	1	4	4	4	1	1	1	2	2	2	2	2	2	1	1	2	1	2	2	1	2	2	2	2	1	1	1	1	3	3	3	3	3	3	2
2	1	2	1	2	Irish	Ireland	2	6	3	4	5	7	5	4	5	4	7	4	4	2	1	3	2	2	1	3	2	2	1	1	2	1	2	1	2	2	2	2	1	2	2	1	1	1	1	2	2	2	2
2	1	2	1	2	Austtalian	Ireland	2	7	3	4	7	7	5	5	4	4	7	4	4	3	3	3	3	3	1	2	2	2	2	1	2	1	1	2	1	1	1	1	2	1	2	2	1	1	1	1	1	2	1
2	1	2	2	3	Irish	Ireland	2	5	3	4	6	5	6	7	6	6	4	6	5	3	2	2	2	2	2	2	3	1	1	2	1	2	2	1	2	2	2	2	1	1	1	1	1	1	1	1	1	1	1
2	1	1	1	3	Australian	Ireland	2	5	4	4	4	2	6	1	4	2	6	5	1	1	1	1	2	1	2	2	2	2	1	1	1	1	2	1	2	2	2	2	1	2	1	1	3	2	2	2	2	3	2
2	1	2	2	2	Irish	Ireland	2	4	1	4	3	1	4	4	4	3	1	1	3	2	2	2	2	1	1	2	2	1	1	2	1	2	2	1	2	2	2	2	1	2	1	2	3	3	3	3	2	3	2
2	1	2	2	3	Irish	Ireland	2	4	2	5	4	3	5	2	3	5	5	6	3	2	2	3	2	1	1	2	1	1	1	2	1	2	2	1	2	2	2	2	1	1	1	1	3	1	1	1	2	1	2
2	1	2	2	2	English	Ireland	2	4	5	5	4	4	6	2	5	3	6	3	2	3	1	2	2	1	1	2	2	1	1	2	1	2	2	1	2	2	2	2	1	2	1	1	1	1	1	1	2	2	2
2	1	2	1	4	Irish	Ireland	2	4	1	1	1	1	3	1	1	1	4	1	1	6	5	4	2	1	2	2	3	2	1	2	1	2		2	2	2	2	1	2	1	1	1	4	4	3	4	5	6	2
2	1	2	1	3	Irish	Waterford	2	7	5	7	5	5	7	7	4	5	6	6	5	1	1	1	1	1	1	1	2	1	1	2	1	2	2	1	2	2	2	2	1	2	1	2	1	2	1	2	2	3	1
2	1	2	1	2	Irish	Ireland	2	4	1	3	6	4	4	1	4	6	2	4	4	4	3	3	1	3	3	5	3	1	1	2	2	2	2	1	2	2	2	2	1	1	1	1	3	4	6	2	2	4	2
2	1	2	2	4	Irish	Ireland	2	4	3	7	2	7	4	2	5	2	4	7	5	1	2	4	1	2	1	3	2	1	1	2	1	2	2	1	2	2	2	1	1	1	1	1	1	2	2	3	3	3	1
2	1	1	2	3	Irish	Ireland	2	4	2	4	3	4	4	3	5	4	4	4	2	3	3	2	2	2	2	3	2	1	1	2	1	2	2	1	2	2	2	2	1	2	1	1	3	3	3	3	2	3	1
2	1	2	2	3	Irish	Ireland	2	6	6	6	5	6	5	7	5	5	6	6	4	2	2	1	2	2	2	2	2	1	1	1	1	2	2	1	2	2	2	1	1	1	1	1	2	1	1	1	1	1	1
2	1	2	1	2	Irish	Ireland	2	5	1	4	2	4	2	3	2	1	3	1	2	2	1	2	1	1	1	1	2	1	1	2	1	2	2	1	2	2	2	2	1	2	1	1	1	1	1	1	1	1	2
2	1	2	2	2	Irish	Ireland	2	5	5	4	2	6	3	6	3	2	5	4	4	2	2	2	2	2	2	2	3	2	1	1	1	2	2	1	2	2	2	1	1	2	1	1	1	1	1	3	1	3	2
2	1	2	1	3	Irish	Cork	2	1	4	2	2	7	3	4	2	1	6	6	2	2	1	2	1	1	1	1	2	2	1	2	2	2	1	1	1	2	2	2	1	1	1	1	1	1	1	1	1	1	2
2	1	2	2	3	Irish	Irelandp	2	4	2	4	6	6	5	6	5	5	5	5	6	5	2	2	2	2	2	2	2	2	1	1	1	1	2	1	2	2	2	2	1	1	1	1	2	2	2	2	2	2	1
2	1	2	2	4	British	United Kingdom	1	6	3	5	4	5	4	2	4	3	5	4	3	3	2	3	1	2	2	2	2	1	1	2	1	2	2	1	2	2	2	2	1	2	1	1	1	1	1	1	1	2	1
2	1	2	1	2	Irish	Ireland	2	3	3	2	5	2	5	4	3	4	5	4	3	4	2	2	2	2	2	2	2	1	1	2	1	2	2	1	2	2	2	1	1	1	1	1	2	2	2	2	2	3	2
2	1	2	2	2	Irish	Ireland	1	5	1	3	1	5	3	4	1	5	4	1	6	3	3	2	1	2	1	3	3	2	1	1	1	1	2	1	2	1	2	2	1	1	1	1	1	1	1	1	1	2	1
2	1	2	1	4	Ireland	Ireland	1	5	5	7	6	5	5	6	6	6	5	6	4	2	3	2	2	2	2	3	2	1	2	1	1	1	1	1	2	2	2	2	1	2	1	1	4	3	3	4	4	5	1
2	1	2	2	1	Irish	Ireland	2	4	6	4	5	4	4	7	4	4	4	6	7	5	3	2	1	1	1	2	1	2	1	1	1	1	2	1	1	1	2	1	2	2	1	1	2	1	1	1	2	2
2	1	2	1	4	Irish	Ireland	1	4	1	3	6	7	7	3	3	7	5	3	7	4	3	4	4	2	3	3	2	1	1	2	1	2	2	1	2	2	2	2	1	1	1	1	3	3	3	3	4	4	1
2	1	2	3	1	Irish	Ireland	2	4	1	4	5	4	6	5	4	7	6	7	7	2	2	3	2	2	2	2	2	1	1	2	1	1	2	2	1	2	2	1	1	2	1	1	1	1	1	1	1	1	2
2	1	2	1	4	British	Ireland	2	5	6	4	6	5	6	5	5	4	7	7	5	2	2	2	2	2	2	2	2	2	2	1	2	1	1	2	1	2	1	1	1	2	1	2	1	1	1	1	1	2	1
2	1	2	1	2	Irish	Ireland	1	5	5	4	5	4	4	1	4	4	5	6	5	3	3	2	2	2	2	2	2	1	1	2	1	2	2	1	2	2	2	2	1	1	1	1	1	1	1	3	3	3	1
2	1	2	2	4	Irish	Ireland	1	4	4	4	5	6	5	7	5	5	6	4	4	3	1	2	2	2	2	2	2	1	1	1	1	1	2	1	2	2	2	2	1	1	1	1	2	2	2	2	2	2	1
2	1	2	2	3	Irish	Ireland	2	4	1	5	4	3	5	7	2	5	6	2	6	1	1	1	1	1	1	1	1	1	1	2	1	2	2	1	2	2	2	1	1	2	1	1	1	1	1	1	1	1	2
2	1	2	1	3	Irish	Ireland	2	5	4	5	4	7	3	7	5	2	2	4	6	2	1	3	2	2	2	2	2	1	1	2	1	1	2	1	2	2	2	2	1	2	1	2	1	1	1	1	1	1	1
2	1	2	1	4	Estonian	Ireland	2	6	5	7	6	6	5	7	5	3	4	5	6	1	2	2	2	3	2	2	3	2	1	1	1	1	2	2	1	1	2	1	2	1	1	2	1	1	1	1	1	2	1
2	1	1	1	3	British	United Kingdom	2	7	4	1	1	4	7	1	4	4	4	3	2	6	7	3	2	2	2	4	4	1	1	2	1	2	2	1	2	2	2	2	1	2	1	1	1	1	1	1	1	1	1
2	1	2	1	3	Irish	Ireland	2	5	1	4	3	5	2	4	4	4	5	5	6	1	1	1	1	1	1	1	1	1	1	2	1	2	2	1	2	2	2	2	1	2	1	1	1	1	1	1	1	1	1
2	1	2	1	3	Irish	Ireland	2	6	2	5	6	6	6	2	5	5	6	4	6	2	1	2	1	3	2	3	2	1	1	2	2	2	2	1	2	2	2	2	1	2	1	1	1	1	1	1	2	3	1
2	1	2	1	3	Irish	Ireland	2	4	4	5	3	5	3	1	1	2	7	3	2	2	6	3	2	5	4	2	3	2	1	1	1	2	1	2	1	1	2	2	2	2	2	1	1	1	1	1	1	1	1
2	1	1	1	3	Irish	Ireland	1	4	3	3	4	3	3	3	3	3	3	3	3	2	3	2	2	2	2	2	2	1	1	1	1	2	2	1	2	2	2	1	1	1	1	2	3	2	3	4	4	4	2
2	1	1	1	3	Irish	Ireland	2	4	2	3	4	3	4	1	5	4	4	3	5	1	1	1	1	1	1	1	1	1	1	2	1	2	2	2	2	2	2	1	1	2	1	1	2	1	2	2	2	2	2
2	1	2	3	2	Irish	Ireland	2	5	2	4	6	4	6	6	6	6	4	6	6	2	1	1	2	1	1	1	2	1	1	2	1	2	2	1	2	2	2	2	1	2	1	1	2	2	2	2	2	2	2
2	1	2	2	2	Irish	Ireland	2	4	1	1	1	4	4	1	2	4	2	1	1	4	4	2	4	1	1	1	1	1	1	1	1	1	1	2	1	1	2	2	1	1	1	1	4	1	1	1	1	1	1
2	1	2	1	2	Irish	Ireland	2	6	6	5	5	6	7	7	4	4	6	7	6	1	2	1	1	3	1	1	4	1	1	2	1	2	2	1	1	2	2	2	1	2	1	1	1	1	1	1	2	3	2
2	1	2	1	4	Irish	Ireland	1	6	6	6	6	7	3	4	5	3	6	6	2	2	2	2	2	1	1	2	2	1	1	2	1	2	2	1	2	2	2	2	1	2	1	1	1	1	1	1	1	1	1
2	1	2	1	2	Irish	Ireland	2	4	1	3	3	5	3	1	3	4	4	3	4	2	1	2	2	1	1	1	2	1	1	2	1	2	2	1	2	2	2	2	2	1	1	2	1	1	1	1	1	2	2
2	1	2	2	2	Irish	Ireland	2	7	1		4		4		4	4	7	3	3	1	1	1	1	1	1	1	1	2	1	2	1	2	2	1	2	2	2	2	1	2	1	1	1	1	1	1	1	1	1
2	1	2	2	3	Irish	Ireland	2	1	2	4	4	5	1	1	4	4	4	1	1	6	6	2	5	3	6	6	6	1	1	2	2	2	2	1	2	2	2	2	1	1	1	1	1	1	1	1	1	1	1
2	1	2	2	2	Irish	Ireland	2	3	1	5	2	4	3	3	3	2	6	1	2	2	2	1	2	2	2	2	6	2	1	1	1	2	2	1	2	2	1	2	1	2	1	1	1	1	1	1	1	2	2
2	1	2	1	4	Bulgarian	Bilgaria	2	7	6	4	1	7	1	5	1	4	7	7	1	1	2	1	1	1	2	1	1	2	1	1	1	2	2	1	2	2	2	1	1	2	2	1	1	1	1	1	1	1	2
2	1	2	3	2	English	England	2	5	3	3	4	6	4	5	4	4	5	6	4	2	2	2	2	2	1	2	3	1	1	2	1	2	2	1	2	2	2	2	1	2	1	1	2	1	2	1	1	2	1
2	1	2	2	3	Irish	Ireland	2	1	2	2	7	6	7	7	7	7	6	2	7	1	3	3	1	1	1	3	3	2	1	2	1	2	2	2	2	2	2	2	1	2	2	2	1	1	1	1	1	1	2
2	1	2	1	4	Irish	Ireland	2	5	2	4	4	3	4	7	4	3	4	4	4	1	1	1	1	1	1	1	1	2	1	2	1	2	2	1	1	2	2	1	1	1	1	1	2	1	2	2	2	2	1
2	1	2	2	2	British	United Kingdom	2	7	4	3	6	4	7	6	5	1	4	7	7	4	3	5	2	6	2	3	5	1	1	2	1	2	2	2	2	1	2	1	1	1	1	1	1	1	1	1	1	4	2
2	1	2	2	8	English	Ireland	2	6	5	6	6	6	5	6	4	5	6	6	5	2	2	2	2	2	2	2	4	2	2	2	2	2	2	1	2	2	2	1	1	2	1	1	1	1	1	1	1	2	1
2	1	2	2	3	Irish	Ireland	2	5	5	5	6	6	4	7	5	4	5	6	5	2	2	2	2	2	2	3	4	2	1	1	2	1	2	2	1	2	2	1	1	1	2	1	2	1	1	1	2	3	1
2	1	2	1	4	Irish	England	2	5	5	4	6	6	6	2	2	4	5	5	6	2	1	2	2	2	2	2	3	2	2	1	1	1	2	1	2	2	2	2	1	2	1	2	1	1	1	1	1	2	2
2	1	2	1	8	Irish	Ireland	2	6	5	4	4	7	4	5	5	6	5	6	5	1	3	3	2	2	2	2	4	2	1	1	2	1	1	2	1	1	1	2	1	2	2	1	1	1	1	1	1	1	1
2	1	2	2	4	Irish	Ireland	2	4	3	4	3	2	3	5	2	4	3	3	3	2	2	2	2	2	2	2	2	2	1	2	1	1	2	1	2	2	2	1	1	2	1	1	1	1	1	1	2	2	1
2	1	2	1	3	Irish	Ireland	2	3	2	3	5	4	7	4	5	4	3	4	6	2	4	3	3	2	2	2	4	1	1	2	1	2	2	1	2	2	2	1	1	1	1	1	1	1	1	1	1	3	2
2	1	2	3	2	Irish	Ireland	2	4	7	4	7	4	4	6	6	6	4	6	5	4	2	2	1	2	2	2	2	1	1	2	1	2	2	1	2	2	2	1	1	1	1	1	2	1	2	2	2	4	2
2	1	1	1	2	Irish	Ireland	2	4	1	1	4	1	5	1	2	2	5	5	5	2	4	2	2	2	2	2	2	1	1	2	1	2	2	2	2	2	2	2	1	2	1	1	1	1	1	2	1	2	2
2	1	2	1	3	Irish	Ireland	2	2	2	4	6	6	6	6	6	1	6	2	6	2	2	3	2	3	2	3	3	2	1	1	2	1	2	2	1	2	2	1	1	1	2	1	1	1	1	1	1	1	2
2	1	1	1	2	British	England	2	4	2	6	4	5	5	1	5	3	6	5	2	2	2	2	2	2	2	1	2	2	2	1	2	2	1	2	2	2	2	2	1	1	1	1	1	1	1	1	1	1	2
2	1	2	1	4	Irish	Ireland	2	4	4	5	7	6	7	1	6	4	6	6	7	2	2	2	1	1	1	2	2	2	1	2	1	2	1	1	1	2	2	2	1	2	2	2	1	1	1	1	1	1	1
2	1	2	3	3	British	Wales	2	5	6	6	4	6	5	6	5	4	5	6	3	2	4	2	3	2	2	4	2	2	2	2	1	2	2	2	2	2	2	2	1	2	2	1	1	3	3	3	3	3	1
2	1	2	3	4	British	England	2	7	3	7	5	6	6	5	5	3	6	5	3	1	1	1	1	1	1	1	1	1	1	2	1	2	2	1	2	2	2	2	1	1	1	1	1	2	1	1	1	2	1
2	1	2	1	2	Irish	Ireland	2	5	7		3	3	5	2	4	5	3	7	7	3	4	4	3	2	2	4	2	2	2	1	2	1	1	2	1	2	1	1	2	1	2	1	1	1	1	1	1	3	1
2	1	2	1	2	British	Uk	2	3	4	3	4	5	4	3	3	2	5	4	3	1	2	2	1	1	1	2	2	1	1	2	1	2	2	1	2	2	2	2	1	1	1	1	1	1	1	1	1	3	2
2	1	2	3	4	Romanian	Romania	2	6	4	7	3	6	4	7	3	5	6	4	2	1	2	1	1	1	1	2	1	1	1	2	1	2	2	1	2	2	2	2	1	2	1	1	1	1	1	1	1	1	1
2	1	2	2	8	Irish	Ireland	2	5	1	5	4	4	5	6	3	3	3	3	3	2	2	2	2	2	1	2	2	1	1	2	2	2	2	1	2	2	2	1	1	2	1	1	1	1	1	1	2	2	1
2	1	2	2	4	Irish	Ireland	2	1	1	1	4	4	2	7	4	4	2	4	2	3	2	2	3	3	2	2	3	1	1	2	1	2	2	1	2	2	2	1	2	1	1	1	3	1	3	3	3	4	2
2	1	2	1	4	Irish	Ireland	2	1	1	6	4	4	3	3	3	3	5	4	4	3	1	2	2	2	2	3	2	1	1	1	1	2	2	1	2	2	2	1	1	1	1	1	2	2	2	2	2	2	2
2	1	2	1	8	British	United Kingdom	2	7	7	4	4	1	7	7	7	7	7	7	2	2	2	2	2	2	2	4	2	2	2	1	1	1	2	2	1	2	2	2	1	1	1	1	1	1	1	2	1	3	1
2	1	2	3	3	Irish	Ireland	2	3	3	5	2	7	4	5	3	4	7			1	1	1	1	1	1	2	2	1	1	2	1	2	2	1	2	2	2	1	1	2	1	1	1	1	1	2	2	3	2
2	1	2	2	3	Irish	Ireland	1	5	4	3	3	5	2	3	4	5	4	5	6	3	4	2	2	2	2	2	4	1	1	2	1	2	2	1	2	2	2	2	1	1	1	2	1	1	1	1	1	1	1
2	1	1	1	2	Irish	Ireland	2	7	3	4	4	6	7	1	3	4	6	4	6	2	2	1	1	1	1	2	2	2	1	2	1	2	2	1	2	2	2	2	1	2	1	1	1	1	1	1	1	2	2
2	1	2	1	3	Irish	Ireland	2	5	4	3	6	6	6	7	4	4	6	6	6	2	2	3	2	2	2	2	2	1	2	1	1	1	2	2	1	2	2	2	1	2	1	2	1	2	2	1	1	2	1
2	1	2	1	3	British	England	2	4	2	4	6	5	5	2	4	1	4	3	3	2	4	2	1	1	1	2	2	2	1	2	1	2	2	2	2	2	2	1	2	2	2	1	1	1	1	1	3	2	1
2	1	2	2	4	Norway	Ireland	2	4	2	6	6	5	4	4	5	2	5	4	3	1	1	2	1	1	1	1	1	2	1	2	1	2	2	2	2	2	2	1	1	1	1	1	1	1	2	3	2	3	1
2	1	2	2	4	German	Germany	2	5	5	6	6	6	5	4	5	2	6	5	4	2	1	2	1	1	1	2	2	1	1	2	1	2	2	1	2	2	2	2	1	2	1	1	1	2	2	2	2	1	1
2	1	2	2	2	Irish	Ireland	2	3	2	2	3	2	3	3	5	4	3	4	5	2	2	2	2	2	2	2	2	1	1	1	1	2	2	2	1	2	2	2	1	1	1	2	3	3	3	3	3	3	2
2	1	2	1	4	British	Ireland	2	4	5	5	2	5	3	7	4	5	6	6	7	2	6	5	3	2	2	3	4	1	1	2	1	2	2	2	2	1	2	2	1	2	1	1	1	1	1	1	1	3	1
2	1	2	1	4	Irish	Ireland	2	5	2	2	1	1	1	5	2	1	5	4	4	2	2	3	1	1	1	1	2	1	1	2	1	2	2	1	2	2	2	2	1	2	1	1	1	1	1	1	1	1	2
2	1	2	2	3	Irish	Ireland	2	7	4	4	7	6	6	1	7	1	1	6	4	2	2	5	2	2	2	3	2	1	2	1	2	1	2	2	2	2	2	1	1	1	1	1	2	2	1	1	1	3	2
2	1	2	1	2	Irish	Ireland	2	5	4	4	6	7	2	1	2	2	7	5	2	1	1	1	1	1	1	1	1	2	1	2	1	2	2	1	2	2	2	1	1	1	1	1	1	1	1	1	1	2	2
2	1	2	1	2	English	Ireland	2	4	1	4	4	2	4	7	3	4	1	4	6	3	2	2	1	1	1	2	3	2	1	2	1	2	2	1	2	2	2	2	1	1	1	1	1	1	1	1	1	3	1
2	1	2	1	4	Irish	Ireland	1	6	5	7	4	5	4	1	3	3	3	4	4	7	2	2	1	1	1			1	1	2	1	2	2	1	2	2	2	2	1	2	1	1	1	3	1	1	1	1	2
2	1	2	2	3	French	UK	2	7	2	4	3	7	3	4	3	4	7	3	4	2	1	1	2	2	2	2	2	2	1	2	1	2	2	1	2	2	2	1	1	2	1	1	1	1	1	1	1	1	1
2	1	2	1	3	Irish	Ireland	1	7	2	1	4	4	7	4	3	7	7	4	7	1	2	2	2	2	1	2	2	1	1	2	1	2	2	2	2	2	2	2	1	2	1	1	1	1	1	1	1	1	1
2	1	2	3	2	Irish	Ireland	1	4	2	4	6	7	6	5	6	5	7	7	4	3	1	2	2	1	1	1	1	1	1	2	1	2	2	1	2	2	2	2	1	1	1	1	2	1	1	1	1	1	2
2	1	2	2	3	Irish	Ireland	2	7	1	4	4	3	4	6	3	3	4	2	2	1	1	2	2	2	2	2	3	2	1	2	1	2	2	1	2	2	2	2	1	2	1	1	1	1	1	1	2	3	2
2	1	2	3	2	Irish	Ireland	2	4	1	5	2	7	7	5	3	6	7	3	7	1	1	1	1	1	1	2	2	1	1	2	1	2	2	1	2	2	2	2	1	2	1	2	1	1	1	1	1	1	1
2	1	2	2	4	Irish	Ireland	2	3	4	4	5	2	4	6	4	4	3	5	5	5	3	4	4	3	4	4	2	2	2	1	1	2	2	2	2	1	2	1	1	1	1	1	4	3	4	4	4	5	2
2	1	2	1	3	Irish	Ireland	2	6	6	5	4	4	7	3	6	6	5	7	5	3	6	3	2	3	2	5	4	2	2	2	2	1	1	2	1	2	1	1	1	1	2	1	1	3	3	3	3	3	1
2	1	1	2	3	Irish	Ireland	2	5	1	4	4	2	4	1	2	4	2	3	2	2	2	1	2	2	2	2	2	2	1	1	1	2	2	1	2	2	2	1	1	1	1	1	2	2	1	1	1	2	1
2	1	2	2	2	Irish	Ireland	2	5		5	4	6	3	2	4	4	6	3	4	4	2	2	2	2	2	4	4	1	1	2	1	2	2	1	2	2	2	2	1	2	1	1	1	1	1	1	1	3	1
2	1	2	1	3	Irish	Ireland	2	4	2	5	5	4	6	7	5	5	5	6	5	2	5	2	1	2	1	1	2	2	1	1	1	2	1	2	1	2	2	1	2	2	2	1	2	1	2	2	2	3	2
2	1	2	1	4			2	6	5	5	5	3	5	5	5	5	5	5	5	3	3	3	2	2	2	3	2	1	1	1	1	1	2	1	2	2	1	2	1	1	1	1	2	2	2	2	2	2	1
2	1	2	2	2	Irish	Ireland	2	4	7	6	6	6	6	6	6	6	7	7	7	2	3	2	2	1	1	1	3	2	1	2	1	2	2	1	1	2	2	1	1	1	1	1	2	1	1	1	1	1	2
2	1	2	2	2	British	England	2	7	6	1	4	6	4	6	4	1	4	6	7	1	5	2	1	1	2	2	2	1	1	1	1	2	2	1	2	2	2	2	1	1	1	1	1	1	1	1	1	1	2
2	1	2	1	4	German	Ireland	2	4	1	4	1	4	4	4	1	4	4	4	1	1	2	2	2	2	1	2	2	1	1	2	1	2	2	2	2	2	1	2	1	2	1	1	1	1	1	1	1	2	2
2	1	2	1	4	Irish	Ireland	2	4	6	6	6	6	7	7	6	4	5	6	4	2	6	4	2	2	1	2	2	1	2	1	2	1	1	1	2	2	2	1	1	2	1	1	1	1	1	1	1	1	1
2	1	2	2	4	Irish	Ireland	2	4	3	4	4	5	5	4	4	4	4	4	6	2	2	2	1	1	2	1	2	2	1	2	1	2	2	1	1	2	2	2	1	2	1	1	1	3	1	1	2	2	2
2	1	2	3	1	Irish	Ireland	1	5	3	5	5		7	7			4	4		1	1	1	1	1	1	1	2	1	1	2	1	2	2	1	2	2	2	2	1	2	1	1	1	1	1	1	2	2	1
2	1	2	2	2	irish	ireland	2	4	2	5	3	5	5	4	4	4	5	4	4	2	2	2	3	2	1	2	2	2	1	2	1	2	2	2	1	2	2	2	1	2	1	1	1	1	1	1	1	1	1
2	1	2	1	8	Irish	Ireland	2	6	2	1	5	4	4	7	5	4	5	6	6	2	2	1	2	2	2	2	2	2	1	1	1	2	2	1	1	2	2	1	1	2	1	1	1	1	1	1	1	2	1
2	1	1	1	3	Beitish	England	2	7	6	6	3	5	2	4	1	3	6	3	5	2	6	2	3	2	2	2	3	2	2	2	1	1	1	2	1	2	2	1	1	2	1	2	1	1	1	1	1	1	1
2	1	1	1	4	White/British	England	2	6	4	4	5	5	4	2	3	4	3	5	6	3	2	3	2	2	2	3	4	2	1	1	2	1	2	1	1	2	2	2	1	1	2	1	3	2	3	3	4	4	1
2	1	2	1	3	Irish	Ireland	2	4	4	3	5	4	5	6	4	3	5	3	6	3	2	2	2	2	2	2	2	2	1	2	1	1	2	2	1	2	2	1	1	1	1	1	3	2	2	3	4	4	1
2	1	2	1	4	Irish	Ireland	2	4	2	4	4	4	4	5	3	3	3	4	5	3	2	2	3	2	2	2	2	2	1	1	2	1	2	2	1	2	2	2	1	1	1	1	1	1	1	1	1	1	2
2	1	2	1	4	Irish	Ireland	2	5	4	5	3	7	5	6	4	4	6	5	6	1	2	2	2	1	1	2	3	1	1	2	1	2	2	1	2	2	2	2	1	1	1	1	1	1	1	1	1	1	1
2	1	2	1	3	Irish	Ireland	2	5	2	5	4	4	5	1	5	3	5	3	3	3	2	3	2	3	2	2	2	1	1	2	1	2	2	1	2	2	2	1	1	2	1	1	3	3	3	3	4	3	2
2	1	2	2	4	Irish	Ireland	2	3	2	4	3	4	3	6	3	2	3	3	3	2	1	1	1	1	1	2	2	1	1	1	1	2	2	1	2	2	2	2	1	2	1	1	1	1	1	2	3	2	2
2	1	2	2	2	Irish	Ireland	2	1	2	4	2	5	2	5	5	4	5	4	4	2	1	1	1	2	2	2	1	1	1	2	1	2	2	1	2	2	2	2	1	1	1	1	1	1	1	1	1	2	2
2	1	2	1	4	Irish	Ireland	2	4	4	4	4	5	4	5	4	4	5	6	4	2	2	2	2	2	2	2	2	1	1	2	1	2	2	1	2	2	2	2	1	2	1	1	3	2	3	3	3	4	1
2	1	2	2	4	Irish	Ireland	2	7	4	4	1	2	4	7	2	4	4	4	2	1	1	1	1	1	1	1	1	2	2	1	1	2	2	2	2	2	2	1	1	1	1	1	1	1	1	2	1	2	1
2	1	2	1	4	Irish	Ireland	2	5	6	1	5	1	4	2	4	6	6	7	5	2	2	2	2	2	2	2	2	2	2	1	1	1	1	2	1	2	1	1	1	2	1	1	1	1	1	1	1	3	2
2	1	2	1	2	Irish	Ireland	2	4	2	2	6	2	6	4	6	5	4	5	4	2	2	2	2	2	2	2	2	2	1	1	2	2	2	1	1	2	2	2	1	2	2	1	4	3	3	3	3	5	2
2	1	2	3	8	Irish	Ireland	2	5		4	4	4	3	3	3	3	5	4	2	1	1	1	1	1	1	1	1	1	1	2	1	2	2		2	2	2	2	1	1	1	1	1	1	1	1	1	1	1
2	1	2	1	3	Irish	Ireland	2	5	3	4	5	3	5	2	4	4	3	5	4	3	2	3	3	2	3	3	3	2	1	1	2	1	1	2	1	1	2	1	1	1	2	2	2	2	2	2	3	3	1
2	1	1	1	2	Irish	Ireland	2	6	5	4	4	4	5	2	4	2	5	4	2	2	2	1	2	1	1	1	2	1	1	2	1	2	2	1	2	2	2	2	1	2	1	1	1	1	1	1	1	2	2
2	1	2	2	2	British	England	2	7	6	4	6	6	6	7	6	1	7	6	6	1	2	1	1	1	1	1	2	1	2	2	2	1	2	2	1	1	2	1	1	2	1	2	1	1	1	1	1	1	1
2	1	1	1	2	Irish	Ireland	2	5	1	6	4	2	5	1	5	1	3	1	1	1	2	2	1	1	1	3	2	1	1	2	1	2	2	1	1	1	2	2	1	1	1	1	3	3	4	4	4	4	1
2	1	2	1	3	Irish	Ireland	2	4	2	1	1	4	3	4	1	4	7	1	3	2	3	2	2	1	1	1	2	2	1	2	1	2	2	1	2	2	2	2	2	1	1	1	3	1	3	3	3	5	1
2	1	2	3	3	Irish	Ireland	2	4	4	5	3	5	4	5	3	2	5	4	5	3	2	2	3	3	4	3	3	1	1	1	1	1	2	1	2	2	2	2	1	1	1	1	2	3	2	2	3	3
2	1	2	2	4	Irish	Ireland	1	4	4	5	4	6	5	7	5	4	6	4	6		1	2	2	2	2	2	2	2	1	1	2	2	2	1	2	2	2	2	1	2	1	1	1	1	1	1	1	2	2
2	1	2	2	2	Irish	Ireland	2	4	1	1	4	4	4	3	4	4	5	1	5	6	3	3	3	3	3	3	3	1	1	1	1	2	2	1	1	2	2	2	1	2	1	1	3	3	3	3	3	3	2
2	1	2	2	2	Irish	Ireland	2	4	7	7	4	5	1	7	3	1	7	7	4	1	1	1	4	1	1	1	2	1	1	2	1	2	2	1	2	2	2	2	1	1	1	1	1	1	1	1	1	1	1
2	1	2	1	2	Irish	Ireland	2	5	4	3	5	5	4	4	5	5	4	3	7	3	3	3	2	4	2	4	3	2	1	2	1	1	2	2	1	1	1	1	1	1	1	1	2	3	3	3	2	4	2
2	1	2	1	4	Irish	Ireland	2	6	5	4	4	4	6	6	4	4	4	6	4	2	2	2	2	2	2	2	2	1	1	2	1	2	2	1	2	2	2	2	1	1	1	1	2	2	3	3	3	3	1
2	1	2	2	3	Irish	IRELAND	2	5	2	4	4	6	4	7	2	4	6	6	2	1	1	1	1	1	1	1	2	1	1	2	1	2	2	1	2	2	2	2	1	2	1	1	1	1	1	1	1	1	1
2	1	2	2	3	Irish	Ireland	2	4	5	3	3	7	4	4	3	3	7	4	3	1	2	2	1	1	2	2	2	1	1	2	1	2	2	2	2	2	2	1	1	1	1	1	1	1	1	1	1	1	1
2	1	2	3	4	Irish	Ireland	2	6	3		4		5		3	2	6	4	4	2	2	2	3	2	2	2	2	1	1	2	1	2	2	2	2	2	2	2	1	2	1	1	2	3	2	2	3	4	1
2	1	2	1	3	Irish	Ireland	2	5	3	4	6	2	4	7	4	4	3	4	4	2	2	2	2	2	2	2	2	2	1	1	2	2	2	1	2	2	2	2	1	1	1	1	1	3	1	1	2	4	2
2	1	2	1	2	Irish	Ireland	2	5	4	5	1	6	5	1	1	3	4	6	7	1	2	2	1	1	2	4	4	2	2	1	2	1	1	1	1	2	2	1	2	1	2	2	1	1	1	1	1	1	1
2	1	2	2	2	Irish	Ireland	2	4	2	4	1	4	2	3	3	4	4	3	4	2	2	2	2	2	3	2	3	2	1	2	1	2	2	1	2	2	2	2	1	2	1	1	3	3	3	4	3	4	2
2	1	2	3	3	Irish	Ireland	2	4	4	4	4	4	3	5	4	5	5	4	4	2	2	2	2	2	2	2	3	1	1	2	1	2	2	2	2	2	2	1	1	2	1	1	3	3	2	2	3	3	1
2	1	2	3	4	Irish	Ireland	2	5	6	4	4	6	4	7	4	3	6	6	5	1	1	1	2	1	2	2	2	1	1	2	1	2	2	1	2	2	2	2	1	2	1	1	1	1	1	1	2	2	1
2	1	2	2	3	Irish	Ireland	1	4	2	4	3	4	3	5	2	3	4	3	4	1	1	1	1	1	1	4	1	1	1	2	1	2	2	1	2	2	2	1	1	2	1	1	1	1	1	1	1	1	2
2	1	2	3	2	Irish	Ireland	1	5	1	4	2	5	2	2	1	2	6	1	2	1	1	1	2	1	1	1	1	1	1	2	1	2	2	1	2	2	2	2	1	2	1	1	1	1	1	1	2	2	1
2	1	2	1	4	Irish	Ireland	2	3	6	4	6	3	5	2	4	3	3	4	4	2	2	2	2	2	2	2	2	1	1	2	1	2	2	1	2	2	1	2	1	1	1	1	4	3	3	2	2	5	2
2	1	2	1	3	Irish	Ireland	2	4	2	3	2	2	5	5	3	2	5	5	2	2	5	2	2	2	2	2	2	2	1	2	1	2	2	2	2	2	2	2	1	2	2	1	2	2	2	2	3	3	1
2	1	2	1	2	Irish	Ireland	1	3	2	2	4	5	5	7	6	6	4	4	5	2	2	3	2	2	2	2	5	1	1	2	1	2	2	1	2	2	2	2	1	2	1	2	1	1	1	1	2	3	2
2	1	2	2	3	Irish	Ireland	2	6	1	5	3	4	3	3	3	3	4	3	3	1	2	2	2	2	1	2	2	1	1	1	1	1	2	1	2	2	2	2	1	2	1	1	2	1	2	2	3	3	1
2	1	2	3	2	Irish	Ireland	2	2	1	1	2	2	2	2	2	2	1	2	2	2	2	2	2	2	2	2	2	1	1			1	2	1	2	2	2	2	1	2	1	1	1	1	1	1	3	3	2
2	1	2	1	3	Irish	Ireland	2	5		7	6	7	6	5	4	2	6	5	4	3	1	2	1	3	2	7	7	2	2	1	1	1	2	1	2	2	2	2	2	1	1	1	1	1	1	1	1	1	2
2	1	2	2	2	English	Ireland	2	4	3	2	2	4	1	1	4	3	5	2	3	2	2	2	1	1	1	2	2	2	1	2	1	2	1	1	2	2	2	2	1	1	1	1	3	1	1	1	2	2	2
2	1	2	2	8	Irish	Ireland	2	6	4	4	4	4	5	3	4	4	5	3	6	3	2	2	2	2	2	2	2	2	1	2	1	2	2	2	1	2	2	1	1	2	1	1	1	1	1	2	3	4	2
2	1	2	2	3	Irish	Ireland	2	4	4	3	5	4	5	7	4	4	6	6	5	2	3	2	2	2	2	3	4	1	1	1	1	1	2	1	2	2	2	2	1	1	1	1	1	3	2	2	3	3	2
2	1	2	2	3	Irish	Ireland	1	3	1	3	4	3	3	7	1	3	5	4	3	5	4	2	2	3	3	4	3	1	1	1	1	2	2	1	2	2	2	2	1	1	1	1	1	2	2	2	2	3	2
2	1	2	3	3	Irish	Ireland	1	4	2	5	7	7	6	7	6	6	6	4	4	5	5	6	3	2	1	3	2	1	2	1	2	1	1	2	2	2	2	1	1	2	1	2	1	1	1	1	1	1	1
2	1	2	1	3	British	UK	2	7	5	5	4	3	4	4	5	3	5	5	2	3	5	3	2	2	2	4	3	2	1	1	1	1	1	2	1	2	1	1	2	2	2	1	2	1	2	3	3	4	2
2	1	2	2	3	Irish	Ireland	2	5	2	2	2	3	4	1	1	2	5	3	2	2	1	1	2	1	1	2	2	1	1	2	1	2	2	1	2	2	2	2	1	1	1	1	2	2	2	2	3	4	1
2	1	2	2	3	Irish	Ireland	2	4	1	4	5	5	5	7	4	3	6	4	3	2	1	1	2	2	2	2	2	1	1	2	2	2	2	1	2	2	2	2	1	2	1	1	3	2	3	3	3	4	2
2	1	2	1	3	Irish	Ireland	2	3	5	5		5	7	7	6	5	5	5	6	2	3	3	2	1	1	2	3	2	1	1	2	1	2	2	2	1	2	1	1	1	1	2	2	2	3	3	3	3	1
2	1	2	1	8	Irish	Ireland	1	1	1	3	4	7	6	1	4	7	7	4	7	4	4	2	3	2	4	2	4	1	2	1	2	1	2	2	1	1	2	2	1	1	1	2	1	1	1	1	1	1	1
2	1	2	2	3	Irish	Ireland	1	7	1	3	4	5	3	4	4	4	5	3	3	1	1	1	2	2	2	2	2	1	1	1	1	1	2	2	2	2	2	2	1	1	1	1	1	2	2	2	1	2	2
2	1	2	1	3	Irish	Ireland	2	4	6	4	7	5	3	5	7	7	4	5	7	5	4	5	2	5	4	5	5	1	1	1	2	1	2	1	2	1	2	2	1	1	1	1	3	3	3	3	3	3	2
2	1	2	1	3	Irish	Ireland	2	5	6	5	5	7	5	1	3	4	5	5	3	2	3	3	3	2	2	3	3	1	1	1	1	2	2	1	2	2	2	2	1	1	1	1	1	1	1	1	1	3	2
2	1	2	1	4	British	Ireland	2	5	3	4	6	4	3	7	3	2	5	5	5	2	2	1	2	2	2	2	3	2	1	1	1	1	2	1	1	2	2	1	2	2	2	1	2	2	2	2	2	2	1
2	1	1	3	2	Irish	Ireland	2	4	1		2	1	4	1	1	2	4	1	4	1	2	2	2	2	2	2	2	1	1	2	1	2	2	2	2	2	2	2	1	1	1	1	3	2	3	3	4	4	2
2	1	2	2	2	Irish	Ireland	2	1	1	6	7	3	7	7	7	4	4	7	7	3	2	3	1	2	1	2	1	2	1	1	1	2	2	2	1	2	2	2	1	2	2	2	1	1	1	1	1	1	2
2	1	1	2	3	Cork	Cork	2	1	1	4	2	1	2	1	2	2	4	1	2	2	2	1	2	1	1	1	2	1	1	2	1	2	2	1	2	2	2	2	1	2	1	1	6	5	7	6	5	7	2
2	1	2	3	2	Irish	Ireland	2	5	5	6	5	7	5	6	4	5	7	6	4	6	3	1	1	1	2	2	3	2	1	2	2	2	2	1	2	2	2	2	1	1	2	1	1	2	1	1	1	2	2
2	1	2	1	3	Irish	Ireland	2	4	4	4	5	4	4	3	4	3	5	4	5	2	3	2	2	2	2	2	3	2	2	1	1	2	2	1	2	2	2	2	1	1	1	1	2	2	2	2	2	2	1
2	1	2	1	2	Irish	Ireland	2	5	4	3	4	4	5	6	5	6	6	5	6	3	4	3	2	2	2	2	2	1	1	2	1	2	2	1	2	2	2	2	1	2	1	1	2	1	2	3	3	3	2
2	1	2	1	3	Itish	Ireland	2	4	3	6	5	6	3	7	2	4	3	6	2		2	1	1	2	2	2	2	2	1	2	1	2	2	1	2	2	2	2	1	1	1	1		3	1	1	1	1	2
2	1	2	1	4	Irish	Waterford	2	7	5	7	4	5	5	6	6	5	7	5	1	1	1	1	1	1	2	1	2	1	1	2	1	2	2	1	2	2	2	2	1	2	1	2	1	1	2	1	2	2	1
2	1	2	1	4	Irish	Ireland	2	7	7	4	1	7	1	7	1	1	7	7	1	4	7	4	2	1		4	4	2	1	1	1	2	2	1	1	2	1	1	2	1	2	1	1	1	1	1	1	1	1
2	1	2	2	3	Irish	Ireland	2	5	5	4	5	6	4	6	6	6	6	5	6	1	1	2	2	2	1	2	2	2	1	2	1	2	1	1	1	2	1	1	1	1	2	1	1	1	1	1	1	2	2
2	1	2	1	8	Irish	Ireland	2	4	1	1	2	5	3	2	1	1	5	5	3	5	3	5	2	3	3	5	3	1	1	1	1	2	2	1	1	2	2	2	1	2	1	1	1	1	1	1	1	1	2
2	1	2	2	4	Irish	Ireland	2	6	5	5	3	4	4	7	5	5	6	6	3	2	1	2	2	2	1	2	2	1	1	2	1	2	2	1	2	2	2	2	1	1	1	1	2	2	1	1	1	2	1
2	1	2	1	3	Irish	Ireland	2	7	1	4	4	7	4	1	1	1	7	4	4	2	2	2	1	1	1	2	2	1	1	2	1	2	2	1	2	2	2	2	1	2	1	2	1	1	2	3	1	3	2
2	1	2	1	4	Irish	Ireland	2	4	3	4	3	4	3	3	2	3	5	4	5	2	2	3	2	2	2	3	2	2	1	2	2	2	1	2	1	2	2	2	1	2	1	1	3	3	2	2	3	3	1
2	1	2	2	3	Irish	Ireland	2	6	2	2	3	5	4	4	3	3	5	3	2	2	2	1	2	2	2	2	2	1	1	1	1	1	2	1	2	2	2	2	1	1	1	1	2	1	2	2	2	3	1
2	1	2	2	3	Irish	Ireland	2	4	4	3	4	2	4	6	4	3	6	6	3	2	2	2	3	2	2	2	2	2	1	1	1	1	2	2	1	2	2	1	1	1	1	1	3	3	3	2	3	3	2
2	1	1	2	2	Irish	Ireland	2	4	5	4	5	4	4	7	7	7	3	6	7	2	2	2	2	2	2	2	2	1	1	2	1	2	2	1	2	2	2	2	1	1	1	2	1	1	1	1	1	2	1
2	1	2	1	4	Irish	Ireland	2	4	1	5	4	5	7	3	4	4	7	5	1	1	1	1	2	2	1	1	2	1	1	2	1	2	2	1	2	2	2	2	1	1	1	1	1	1	1	1	1	1	1
2	1	2	1	3	Irish	Ireland	2	4	3	5	3	5	2	1	3	3	5	4	6	1	2	2	1	2	2	2	2	1	1	1	1	1	2	1	2	2	2	2	1	2	1	1	1	1	1	1	1	4	2
2	1	1	1	3	Irish	Germany	1	5	2	5	4	5	7	4	3	4	7	4	6	2	2	2	1	1	1	2	2	1	1	2	1	2	2	2	2	2	2	2	1	2	1	1	2	2	1	1	1	1	2
2	1	1	3	4	Irish	Ireland	2	6	3	5	4	5	4	3	4	4	3	3	4	1	2	1	2	2	1	2	2	2	1	2	1	2	2	1	2	2	2	2	1	2	1	1	1	1	1	1	1	1	2
2	1	1	2	8	British	England	2	4	4	6	3	7	5	5	4	1	7	4	5	1	1	2	1	1	1	1	4	1	1	2	1	2	2	1	2	2	2	2	1	1	1	1	1	1	1	1	1	1	1
2	1	2	2	3	Irish	Ireland	2	1	1	1	1	3	2	4	1	2	2	1	4	2	2	2	2	2	2	2	3	1	1	1	1	1	2	1	2	2	2	2	1	2	1	1	1	1	1	1	2	4	2
2	1	2	2	4	Irish	Ireland	2	1	1	1	4	2	3	1	2	4	4	1	3	2	2	2	2	2	2	2	2	1	1	2	1	2	2	1	2	2	2	2	1	2	1	1	1	2	1	1	1	3	1
2	1	2	1	2	Irish	Ireland	2	3	4	4	6	5	1	1	1	4	5	4	2	5	5	2	1	1	1	4	1	1	1	2	1	2	2	1	2	1	2	2	1	1	1	2	1	1	1	1	1	3	2
2	1	2	2	2	Irish	Ireland	2	4	6	4	6	6	6	4	6	7	6	6	6	2	2	2	2	2	2	3	4	2	1	1	2	1	1	1	1	1	2	1	2	1	2	1	2	2	2	2	2	3	2
2	1	2	1	3	Irish	Ireland	2	2	5	6	5	4	6	4	5	4	2	4	5	3	4	2	3	3	3	3	4	2	2	1	1	2	2	2	2	2	2	2	1	1	1	1	2	3	2	2	2	3	1
2	1	2	1	4	Irish	Ireland	2	4	1	1	2	1	3	1	2	1	3	2	2	1	1	2	2	2	1	2	2	2	1	1	1	2	2	2	1	2	2	2	1	1	1	1	4	4	3	2	2	4	1
2	1	2	3	2	Irish	Ireland	2	4	1	2	4	2	5	5	4	4	5	4	4	6	3	4	1	1	2	4	4	1	2	1	2	1	1	1	1	2	2	1	1	1	1	1	3	3	3	3	4	4	2
2	1	2	1	3	Irish	Ireland	2	4	3	2	5	5	2	3	2	2	5	2	4	1	2	1	2	1	2	2	2	2	1	1	2	1	2	1	2	2	2	1	1	2	1	1	1	2	2	2	2	3	1
2	1	2	1	3	Irish	Ireland	2	4	2	4	5	4	5	5	4	4	6	4	4	2	2	2	2	2	2	2	2	1	1	1	1	2	2	1	2	2	2	2	1	1	1	1	2	2	1	1	2	2	2
2	1				American	Ireland	2	4	3	5	4	4	3	2	2	2	5	3	5	1	1	1	2	1	1	1	2	1	1	2	1	2	2	1	2	2	2	2	1	1	1	1	2	2	2	2	2	2	1
2	1	2	3	2	Irish	Ireland	2	4	1	4	2	4	2	2	4	2	7	4	1	1	3	2	1	1	2	3	2	1	1	2	2	2	2	1	2	2	2	2	1	2	1	1	1	1	1	1	1	2
2	1	2	3	3	Irish	Ireland	2	4	1	5	5	5	4	6	3	5	5	6	3	2	1	2	2	2	1	2	1	1	1	2	1	2	2	1	1	2	2	2	1	1	1	1	1	1	1	1	2	3	2
2	1	2	2	3	Irish	Ireland	2	3	5	5	7	4	7	4	5	5	4	6	5	4	3	5	2	2	1	3	3	2	2	1	2	1	2	2	1	1	2	1	1	1	2	1	1	1	1	1	1	3	1
2	1	2	2	3	Irish	Ireland	2	4	3	3	4	2	4	2	4	4	4	4	4	1	1	2	2	2	2	2	2	1	1	2	1	2	2	1	2	2	2	2	1	1	1	1	2	2	2	2	2	3	2
2	1	2	1	2	Irish	Ireland	2	3	5	4	7	6	6	1	7	5	6	3	6	6	6	5	5	2	3	6	2	2	2	1	2	1	1	1	1	1	1	2	2	1	2	2	1	1	3	3	3	3	2
2	1	2	1	2	Irish	Ireland	2	1	4	3	5	1	5	7	5	6	3	2	6	5	4	2	2	2	3	3	2	2	1	1	1	2	1	1	2	1	2	2	1	1	2	1	1	1	1	1	1	1
2	1	1	2	4	Irish	Ireland	2	6	1	5	2	4	3	1	2	2	5	1	1	2	3	1	2	2	3	2	2	1	1	2	1	2	2	1	2	2	1	2	1	2	2	1	3	3	2	4	4	4	2
2	1	2	2	3	Irish	Ireland	2	4	3	3	6	6	6	6	6	6	6	6	2	1	1	1	1	1	1	2	2	1	1	2	1	2	2	1	2	2	2	2	1	2	1	1	1	1	1	1	1	1	1
2	1	2	2	4	Irish	Ireland	2	5	4	4	4	3	3	7	4	4	4	3	2	2	2	2	2	2	2	2	2	1	1	2	1	2	2	2	2	2	2	2	1	1	1	1	2	2	2	2	2	2	1
2	1	2	2	3	Irish	Ireland	2	5	3	5	4	7	3	7	3	5	6	7	4	3	3	2	2	3	3	5	5	1	1	1	1	1	2	1	2	2	2	1	1	1	1	1	2	2	2	2	2	2	1
2	1	2	1	3	Irish	Ireland	2	5	4	3	5	7	5	4	4	4	5	4	5	3	3	3	2	2	2	2	3	1	1	1	1	1	2	2	2	2	2	2	1	1	1	1	3	3	1	1	3	3	2
2	1	2	3	3	irish	Ireland	2	7	3	5	3	6		3	2	4	7	3	2	1	2	1	2	1	2	1	2	1	1	2	1	2	2	1	2	2	2	2	1	2	1	1	1	1	1	1	1	1	1
2	1	2	1	3	Irish	Ireland	2	4	2	4	5	4	4	3	5	5	5	5	2	1	1	2	1	1	1	1	1	1	1	2	1	2	2	1	2	2	2	2	1	2	1	1	1	1	1	1	1	1	1
2	1	2	1	3	Irish	Ireland	2	6	4	4	2	6	2	6	2	5	5	2	3	2	3	2	2	2	1	1	2	1	1	2	1	2	2	1	2	2	2	2	1	2	1	1	1	1	1	1	1	1	1
2	1	2	2	3	Irish	Ireland	2	6	6	4	6	4	5	6	3	4	6	6	5	2	3	3	2	1	2	2	1	1	1	1	1	2	2	1	2	2	2	1	1	1	1	1	2	1	1	3	3	4	2
2	1	2	2	3	Irish	Ireland	2	4	1	3	4	4	4	7	6	4	3	4	4	2	2	2	2	2	2	2	2	1	1	1	1	1	2	1	1	2	2	2	1	1	1	1	3	3	3	3	3	3	2
2	1	2	2	2	Irish	Ireland	2	5	4	5	5	6	6	4	6	5	5	5	6	2	2	2	2	2	1	1	2	1	2	2	2	2	2	1	2	2	2	1	1	2	1	1	1	1	1	1	2	2	2
2	1	2	2	3	Irish	Ireland	2	5	6	4	3	7	4	5	4	5	6	6	5	3	3	3	2	2	2	2	2	1	1	2	1	2	2	1	2	2	2	2	1	1	1	1	2	3	2	3	3	3	1
2	1	2	2	2	Irish	Ireland	1	4	1	4	4	4	4	3	3	5	5	2	4	2	3	2	2	2	2	3	3	1	1	1	1	1	2	1	2	2	2	1	1	2	1	1	2	2	1	1	1	2	1
2	1	2	2	3	Irish	Ireland	1	5	4	2	5	5	5	7	4	4	5	5	3	2	4	2	2	2	2	2	2	1	1	2	1	2	2	1	2	2	2	2	1	1	1	1	1	2	1	1	1	3	2
2	1	2	2	3	Irish	Ireland	2	7	4	5	4	4	2	4	1	1	4	2	1	1	3	1	1	1	1	4	5	2	1	2	1	2	2	2	2	2	2	1	2	1	1	1	2	1	1	1	1	4	1
2	1	2	1	3	Polidh	Ireland	2	7	1	7	1	7	3	6	2	4	7	4	4	2	2	2	2	2	2	2	2	1	1	2	1	2	1	1	2	2	1	2	1	1	1	1	1	1	1	1	1	1	1
2	1				Irish	Ireland	2	6	7	2	4	4	4	6	4	6	2	3	7	2	2	2	3	3	2	2	2	1	1	2	1	2	2	1	2	2	2	2	1	2	1	1	2	3	4	4	5	6	2
2	1	2	1	4	Irish	Ireland	2	4		5	5	4	5	5	4	4	5	6	4	2	3	3	1	2	2	2	2	1	1	2	1	2	2	1	2	2	2	2	1	1	1	1	1	1	1	1	1	1	2
2	1	2	2	2	Irish	Ireland	2	5	4	4	5	6	6	1	2	3	6	4	5	3	3	3	3	2	2	2	3	2	1	1	1	2	1	2	1	1	1	1	2	1	2	2	1	1	1	1	1	2	2
2	1	2	1	4	Irish	Ireland	2	1	1	3		4	4	3	4	3	4	1	5	1	1	1	1	1	1	1	1	2	2	1	1	2	1	2	1	2	1	2	1	2	1	1	2	2	3	3	2	3	1
2	1	2	3	4	Irish	Ireland	2	6	4	7	4	4	3	4	3	2	5	6	6	2	3	1	3	1	2	2	2	1	1	2	1	2	2	1	2	2	2	2	1	2	1	1	2	3	2	2	2	2	1
2	1	2	2	2	Irish	Ireland	2	7	2	3	5	5	4	6	4	5	5	4	4	2	2	2	1	1	2	2	2	1	1	1	1	1	2	1	2	2	2	2	1	2	1	1	1	1	1	1	1	1	1
2	1	2	1	3	Irish	Ireland	1	6	5	5	3	6	4	5	4	3	5	5	5	2	1	1	2	2	2	2	2	1	1	2	1	2	2	1	2	2	2	2	1	2	1	1	1	1	2	2	2	2	1
2	1	2	2	2	Irish	Ireland	2	5	1	4	4	3	4	3	5	3	6	3	4	2	3	2	2	1	2	2	2	1	1	2	1	2	2	1	1	2	2	2	1	2	1	1	1	1	1	1	1	1	1
2	1	2	1	3	Irish	Ireland	2	4	5	5	7	6	6	1	3	4	3	6	4	3	3	2	2	2	1	2	3	2	1	2	1	2	2	1	2	2	2	1	1				3	2	2	4	4	4	2
2	1	2	2	2	Irish	Waterford	2	6	6	1	4	6	6	3	6	6	6	6	6	5	6	3	2	2	3	3	3	2	1	1	1	2	1	2	1	1	1	2	1	2	2	1	1	1	1	1	1	1	1
2	1	2	2	2	Irish	Ireland	2	5	7	4	2	7	4	7	4	4	7	7	4	1	3	2	1	1	1	2	2	1	1	2	1	2	2	1	2	2	2	2	1	1	1	1	1	1	1	1	1	1
2	1	2	2	3	Irish	Ireland	2	6	5	6	3	7	4	1	3	3	6	4	2	1	2	2	1	1	1	1	1	1	2	2	1	2	2	1	2	2	2	2	1	1	1	1	1	1	1	1	1	1	1
2	1	2	2	4	Irish	Ireland	2	2	2	2	2	5	3	4	3	1	4	3	4	1	2	1	1	1	2	1	2	2	1	1	1	2	2	2	2	2	1	1	1	2	1	1	3	3	1	2	3	2	2
2	1	2	1	3	Irish	Ireland	1	6	6	5	6	6	6	7	7	6	4	7	4	2	2	2	1	1	2	2	3	1	1	2	1	2	2	1	2	2	2	2	1	2	1	1	1	1	1	1	1	1	2
2	1	1	2	4	Irish	Ireland	2	5	4	2	3	4	4	7	4	5	5	5	1	2	2	1	1	1	1	1	1	1	1	2	1	2	2	1	2	2	2	2	1	1	1	1	1	1	1	1	1	2	2
2	1	2	1	2	English	Ireland	1	5	6	4	6	2	6	1	7	7	5	7	6	5	4	6	3	3	1	5	4	1	1	2	1	2	2	1	2	1	2	2	1	1	1	1	5	3	5	5	7	7	1
2	1	2	1	2	Irish	Ireland	2	3	1	2	7	4	7	2	7	7	5	4	5	4	2	5	4	2	1	2	3	1	2	1	2	1	2	2	1	2	2	1	1	1	1	1	2	2	2	2	2	2	2
2	1	2	2	2	Irish	Ireland	2	5	4	3	5	7	5	7	4	4	7	5	6	2	1	4	1	2	2	2	2	1	1	2	1	2	2	1	2	2	2	1	1	2	1	2	1	1	1	1	2	2	1
2	1	2	2	2	Irish	Ireland	1	5	4		5	6	3	7	4	3	7	7	6	1	1	1	1	1	1	1	1	1	1	2	1	2	2	1	2	2	2	2	1	1	1	2	1	1	1	1	1	2	1
2	1	2	2	2	British	Ireland	2	5	5		2	5	2	6	3	6	6	7	6	3	3	5	1	1	1	5	3	1	1	2	1	2	2	1	2	2	2	2	1	1	1	1	1	2	1	1	2	5	1
2	1	2	1	4	United States of America	United States of America	1	6	6	6	5	5	5	6	5	3	6	6	5	2	3	3	2	3	2	2	2	1	1	2	1	2	2	1	2	2	2	2	1	2	1	1	6	6	6	7	6	5	1
2	1	2	3	4	British	Ireland	2	7	7	6	7	6	6	7	7	4	6	6	6	1	2	2	2	2	2	2	2	1	1	2	1	2	2	1	2	2	2	2	1	1	1	1	2	1	1	1	2	2	1
2	1	2	1	3	Irish	Ireland	2	4	6	4	2	5	2	1	2	3	6	4	3	3	4	2	2	3	2	2	2	2	2	1	2	1	1	1	1	2	2	1	1	1	2	1	3	3	4	5	5	5	2
2	1	2	2	8	Irish	Ireland	2	7	4	4	5	7	7	7	6	6	7	7	5	4	4	2	3	1	3	5	3	2	2	1	2	2	1	2	1	2	1	1	2	1	2	1	1	3	1	3	1	4	1
2	1	1	1	3	British	Ireland	2	5	3	4	5	4	4	4	4	7	5	4	4	2	4	3	1	1	1	1	1	1	1	2	1	2	2	2	2	2	2	2	1	2	1	1	1	1	1	1	1	1	1
2	1	2	2	8	British	United Kingdom	2	4	5	3	5	7	5	7	5	7	7	7	6	3	2	2	1	2	2	1	3	1	1	1	1	2	2	1	2	2	2	2	1	1	1	1	1	1	1	1	1	1	2
2	1	2	1	2	Irish	Ireland	2	5	6	6	6	3	4	4	5	3	4	6	4	2	2	2	2	2	1	2	2	2	2	2	2	2	2	1	2	2	2	2	1	2	1	1	1	2	1	1	1	2	1
2	1	2	1	2	Irish	Ireland	2	4	1	2	4	3	7	2	4	4	2	4	6	3	3	2	1	2	2	2	3	2	1	1	1	2	2	2	2	2	2	2	2	2	2	1	2	2	2	2	3	3	1
2	1	1	1	3	Irish	Ireland	2	4	5	4	1	2	4	4	4	4	3	3	4	2	2	2	2	2	2	2	2	1	1	2	1	2	2	1	2	2	2	1	1	2	1	1	1	1	1	1	1	3	2
2	1	2	2	2	Irish	Ireland	2	5	4	3	2	4	2	6	4	2	4	4	5	2	3	3	1	2	2	2	2	1	1	2	1	2	2	1	2	2	2	2	1	2	1	1	1	1	1	1	1	3	1
2	1	1	1	3	Irish	US	2	7	7	7	7	7	7	7	6	6	7	7	4	1	2	1	1	1	1	1	1	1	1	1	1	1	2	1	2	2	2	2	1	2	1	1	1	1	1	1	1	1	1
2	1	2	1	3	Irish	Ireland	2	5	4	3	2	5	4	4	4	3	5	4	4	2	3	2	3	2	1	1	1	1	1	2	2	2	2	1	2	2	2	2	1	1	1	2	1	1	1	2	1	2	1
2	1	2	2	4	Irish	Ireland	2	6	6	6	6	6	7	7	7	4	7	7	5	4	3	3	4	1	1	3	2	1	1	2	1	2	2	1	2	2	2	1	1	2	1	1	1	1	1	1	1	1	1
2	1	2	2	2	Irish	Ireland	2	6	6	4	4	5	2	7	5	4	5	6	4	3	5	3	2	2	2	3	3	2	1	2	1	2	2	1	2	2	2	2	1	2	1	1	1	1	1	1	1	1	2
2	1	2	2	4	Irish	Spain	2	6	5	4	4	5	6	5	4	3	5	5	4	6	2	4	3	2	2	3	2	1	1	2	1	2	2	1	2	1	2	2	1	1	1	1	2	2	2	2	2	2	1
2	1	2	1	2	Irish	Ireland	2	1	1	1	4	1	2	1	1	5	1	1	7	3	5	3	2	2	2	5	4	1	2	1	2	2	1	2	1	1	2	1	1	1	2	1	2	4	4	4	4	6	2
2	1	2	1	3	Romanian	Ireland	2	3	3	2	4	5	4	1	5	5	5	7	7	5	3	2	2	2	2	4	2	1	1	1	1	2	2	2	1	2	2	1	1	2	1	2	3	2	2	2	2	3	2
2	1	2	2	8	Irish	Ireland	2	4	1	4	2	4	3	3	2	2	4	2	2	1	1	2	2	1	2	2	2	1	1	1	1	1	2	1	2	2	2	2	1	2	1	1	1	2	3	3	3	3	2
2	1	2	2	2	Irish	Ireland	2	2	1	1	5	3	2	1	2	6	4	2	7	5	5	3	2	2	2	6	3	2	1	2	1	2	2	2	1	1	2	1	1	1	1	2	6	3	5	5	5	7	2
2	1	2	1	2	Irish	Ireland	2	7	3	3	3	1	2	1	2	1	1	2	2	4	2	2	2	2	2	2	2	1	1	2	1	2	1	1	2	2	2	2	1	1	1	1	2	2	2	2	2	2	1
2	1	2	1	3	Irish	Irish	2	4	2		4		4	3	4	4	2	2	2	2	2	3	3	3	3	3	3	2	1	1	1	1	1	2	1	2	1	2	2	2	2	1	3	3	3	3	3	3	2
2	1	2	2	1	Irish	Ireland	2	5	1	4	1	6	3	7	4	4	6	1	3	1	1	1	2	1	1	1	1	1	1	2	1	2	2	1	2	2	2	2	1	1	1	1	1	1	1	1	1	1	1
2	1	2	1	4	Irish	Waterford	2	4	5	4	5	7	6	7	5	5	7	7	5	1	1	2	1	1	2	1	2	2	1	2	1	2	2	2	2	2	2	2	1	1	1	1	1	1	1	1	1	1	1
2	1	2	1	3	Irish	Ireland	2	4	4	5	6	6	7	5	5	6	6	5	4	4	3	4	3	2	1	1	1	1	1	2	1	2	2	2	2	2	2	1	1	2	1	1	1	1	1	1	1	1	2
2	1	2	2	4	Irish	Ireland	2	4	3	5	4	6	2	7	2	4	6	1	2	1	1	2	2	2	3	3	2	1	1	2	1	2	2	1	2	2	2	2	1	1	1	1	1	1	1	1	1	3	2
2	1				Irish	UK	2	1	3	4	4	4	3	7	3	3	5	3	3	2	2	2	2	2	2	2	2	1	1	2	1	2	2	1	2	2	2	2	1	2	1	1	1	1	1	1	1	1	1
2	1	2	3	2	Irish	Ireland	2	6	6	2	4	3	4	7	1	4	4	1	3	2	2	2	2	2	2	2	2	2	2	1	1	2	2	1	2	2	2	1	1	2	1	2	1	1	1	1	1	2	2
2	1	2	1	2	Irish	Ireland	2	7	1	4	4	7	5	1	4	4	7	1	7	2	2	3	2	1	2	2	2	2	2	1	1	2	1	2	1	2	1	1	1	2	2	1	1	1	1	1	1	2	1
2	1	2	1	3	Irish	Ireland	2	5	5	4	4	6	3	6	3	4	6	6	4	2	2	2	2	2	1	2	2	1	1	2	1	2	2	1	2	2	1	1	1	1	1	1	3	3	2	3	2	4	1
2	1	2	2	2	Irish	Ireland	2	4	5	4	5	5	4	5	3	3	5	6	4	3	3	2	2	2	1	2	2	2	1	2	1	2	2	2	1	2	2	1	1	2	2	1	2	2	1	1	2	3	2
2	1	2	3	8	Irish	Ireland	1	6	6	3	4	6	5	2	4	4	6	7	7	1	1	2	2	1	1	1	2	1	1	1	1	1	2	2	2	2	2	2	1	2	1	1	1	1	1	1	1	2	1
2	1	2	1	3	Hungarian	Ireland	1	2	4	5	6	6	5	3	5	4	6	5	4	5	6	2	2	2	3	6	3	1	1	1	2	2	2	2	2	1	2	2	1	2	2	1	1	2	2	2	4	4	1
2	1	2	3	4	British	Uk	1	7	5	4	4	6	4	6	3	4	6	6	4	4	3	3	3	1	2	3	2	1	1	2	1	2	2	1	2	2	2	2	1	1	1	1	1	1	1	1	1	3	1
2	1	2	1	4	Irish	Ireland	2	6	4	2	4	4	4	5	4	3	4	5	4	3	3	3	2	2	2	2	2	1	1	2	1	2	2	1	2	2	2	2	1	2	1	2	1	1	1	1	1	1	1
2	1	2	3	2	Irish	Ireland	2	4	6	4	5	4	5	7		5	6	5	5	2	2	1	1	2	2	3	3	2	1	1	1	2	2	1	1	1	2	1	1	2	2	1	1	3	2	2	2	4	2
2	1	1	1	4	Irish	Ireland	2	4	6	6	5	6	5	6	5	5	6	7	4	4	4	2	3	2	2	4	3	1	1	1	1	2	2	1	2	2	1	2	1	2	1	1	1	1	1	1	1	1	1
2	1	2	2	3	Irish	Ireland	2	1	1	1	4	2	2	3	3	2	5	2	6	1	1	1	1	1	2	1	1	1	1	2	1	2	2	1	1	2	2	1	1	1	1	1	2	1	1	1	2	2	2
2	1	2	2	2	Irish	Ireland	2	2	5	2	4	4	5	6	6	5	5	6	5	3	2	3	2	2	1	2	2	1	1	1	1	2	2	2	2	2	2	1	1	1	1	1	2	2	1	2	2	2	2
2	1	2	3	8	Irish	Ireland	2	7	5	6	4	7	6	7	6	5	7	6	7	4	2	1	2	2	2	2	2	2	2	2	1	2	2	1	2	2	2	2	1	2	1	1	1	1	1	1	1	1	1
2	1	2	3	2	Irish	Ireland	2	3	1	1	2	4	2	3	3	1	6	4	5	2	1	1	1	2	1	1	1	1	1	2	1	2	2	1	2	2	2	2	1	2	1	1	1	1	1	1	1	1	2
2	1	2	1	3	Irish	Ireland	2	5	3	2	5	3	4	6	4	4	2	3	1	1	1	1	1	1	1	2	2	2	1	1	1	1	2	2	1	1	1	1	2	2	2	1	2	1	1	1	2	4	2
2	1	2	1	4	Irish	Ireland	2	6	4	5	7	7	7	7	7	4	7	7	7	2	3	3	3	2	2	2	3	1	1	2	1	2	2	1	2	2	2	1	1	1	1	2	2	1	1	3	2	3	1
2	1	2	3	8	Irish	Ireland	2	6	1	6	2	6	1	4	1	4	7	1	1	1	1	1	2	1	1	2	2	1	1	2	1	2	2	1	2	2	2	2	1	2	1	1	1	1	1	1	1	2	1
2	1	2	3	2	Irish	Ireland	2	5	4	5	1	6	4	1	1	4	6	4	4	2	1	2	2	1	1	2	2	1	1	2	1	2	2	1	2	2	2	2	1	2	1	1	1	1	1	1	1	1	1
2	1	2	1	3	Irish	Ireland	2	6	4	5	3	4	4	2	3	4	5	6	3	2	2	2	1	1	1	2	2	1	2	1	1	1	2	1	2	2	2	2	1	2	1	1	3	2	3	3	3	4	1
2	1	2	2	4	British	Uk	1	6	4	5	4	4	4	6	3	5	5	6	5	2	3	3	2	2	3	2	2	1	1	2	1	2	2	1	2	2	2	2	1	2	1	1	3	2	2	1	3	4	2
2	1	2	3	3	Canadian	Ireland	2	4	5	5	5	7	5	5	3	2	5	5	3	4	2	2	2	2	2	4	2	1	1	2	1	2	2	1	2	2	2	2	1	1	1	1	2	2	2	1	2	2	1
2	1	1	3	4	British	France	2	4	3	5	4	5	4	2	4	4	4	4	4	3	3	2	2	3	2	2	2	1	1	2	1	2	2	1	2	2	2	2	1	2	2	1	1	1	3	3	3	3	2
2	1	1	1	3	British	England	2	6	7	4	5	7	5	4	5	4	6	7	5	3	5	5	3	2	3	4	4	1	2	2	1	2	2	1	2	2	2	1	1	2	1	1	1	1	1	1	1	3	1
2	1	2	3	3	British	France	2	6	4	5	5	7	5	7	4	5	7	5	4	2	2	2	2	2	2	4	2	1	1	2	1	2	2	1	2	2	2	2	1	2	1	1	1	1	1	1	1	1	1
2	1	2	1	3	British	England	2	7	2	7	2	5	2	5	2	2	6	4	2	2	2	2	2	1	2	1	2	1	1	2	1	2	2	2	2	2	2	2	1	2	1	1	1	1	1	1	1	1	1
2	1	1	2	4	Welsh	Wales	2	7	2	7	3	6	5	2	3	2	5	4	1	1	1	1	1	1	1	1	4	1	1	2	1	2	2	1	2	2	2	2	1	2	1	1	1	1	1	1	1	1	2
2	1	2	3	3	Irish	Clare	1	5	1	3	2	1	2	4	5	3	3	4	2	2	2	2	2	2	1	2	2	1	1	2	1	1	2	1	2	2	1	2	1	2	1	1	3	3	3	4	3	3	1
2	1	2	1	4	Irish	Ireland	2	4	2	4	4	4	3	5	3	5	4	4	6	2	2	2	1	2	1	1	1	2	1	2	1	2	2	1	2	2	2	2	1	2	1	2	1	1	1	1	2	4	1
2	1	2	3	3	Irish	Ireland	2	4	4	6	1	6	1	1	2	2	6	4	1	1	1	1	1	1	1	1	1	2	1	2	1	2	2	1	2	2	2	2	1	2	1	1	1	1	1	1	1	2	2
2	1	1	2	3	British	France	2	7	3	7	5	7	7	1	4	1	7	1	6	6	4	3	2	1	2	5	3	2	1	1	1	1	2	1	2	2	2	2	1	2	1	1	1	1	1	1	1	2	2
2	1	2	2	3	British	England	2	6	5	7	7	7	5	3	5	7	6	6	6	3	3	2	2	2	3	4	2	1	1	2	1	2	2	2	2	2	2	2	1	2	1	1	1	1	2	1	1	2	2
2	1	1	3	4	Australian	Australia	2	4	2	6	2	6	3	1	2	5	4	2	6	1	2	1	2	2	1	2	2	2	1	1	1	1	1	2	1	2	2	2	1	2	1	1	3	3	4	4	3	4	1
2	1	1	2	3	British	Britain	1	6	3	7	5	7	6	2	5	5	7	5	2	1	2	3	2	2	2	2	4	1	2	2	2	1	1	1	1	2	2	2	2	1	1	1	1	1	1	1	1	1	1
2	1	2	1	4	British	France	2	7	7	5	4	7	6	7	7	5	6	7	4	2	2	2	1	1	2	3	2	1	2	1	2	2	2	1	2	2	2	1	1	1	1	1	1	1	1	1	1	1	1
2	1	1	3	2	British	England	2	5	1	6	2	6	2	1	2	2	2	4	1	1	2	2	1	2	2	2	2	1	1	2	1	2	2	1	2	2	2	2	1	2	1	1	1	1	1	1	1	1	1
2	1	2	2	3	British	England	2	5	4	5	3	5	2	5	2	4	3	7	5	2	2	3	2	1	2	3	2	1	1	1	1	2	2	1	2	2	2	2	1	2	1	1	2	2	3	3	3	4	1
2	1	1	3	3	British	England	1	4	5	5	5	5	6	3	5	5	4	5	5	3	2	2	3	2	3	3	2	1	1	2	1	2	2	1	2	2	2	2	1	2	1	1	3	2	2	3	3	3	2
2	1	2	2	3	British	United Kingdom	2	6	7	7	6	7	6	7	6	4	7	7	4	1	3	2	3	2	2	3	3	1	2	2	1	2	2	1	2	2	2	2	1	2	1	2	1	1	1	1	1	1	1
2	1	2	2	3	Irish	UK	2	4	4	5	6	7	6	4	3	5	7	3	6	4	1	4	2	2	4	3	2	1	1	2	1	2	2	1	2	2	2	2	1	1	1	1	1	1	1	1	1	2	1
2	1	2	1	3	British	England	2	6	5	6	1	7	5	4	5	6	6	6	7	3	2	1	1	1	1	3	4	2	1	2	1	2	1	2	2	2	1	1	1	2	1	1	3	3	3	4	2	5	1
2	1	2	2	4	Irish	Ireland	2	1	1	1	3	3	4	1	2	1	1	2	1	2	3	2	2	3	2	3	3	2	1	2	2	2	1	2	2	2	2	2	1	1	2	1	4	3	4	4	4	4	2
2	1	2	1	2	British	France	2	7	7	5	7	7	7	4	7	7	6	7	5	2	3	5	2	1	2	1	3	2	1	2	1	1	2	2	2	2	2	1	1	1	1	1	1	1	1	2	2	3	1
2	1	2	3	2	British	Scotland	2	5	4	5	4	6	6	6	5		5	6	4	2	2	2	2	2	2	2	2	1	1	2	1	2	2	1	2	2	2	2	1	2	1	1		1	1	1	1	1	2
2	1	2	2	4	British	UK	2	4	1	4	4	5	4	1	1	2	6	1	1	6	5	3	2	2	5	4	5	1	1	2	1	2	1	1	2	1	2	2	1	2	1	1	1	1	1	1	1	1	2
2	1	2	2	1	British	Uk	1	6	1	5	4	6	4	1	3	2	4	1	3	2	2	2	2	1	1	2	1	1	1	2	1	2	2	1	2	2	2	2	1	2	1	1	1	1	1	1	1	2	2
2	1	2	1	4	Irish	Ireland	2	5	6	3	6	5	6	7	5	6	6	4	3	3	3	3	2	2	1	3	2	2	2	1	1	1	1	1	2	1	2	2	1	2	1	1	1	1	1	1	1	1	2
2	1	1	3	4	British	England	1	6	5	6	4	7	5	2	4	6	6	6	5	3	3	2	3	2	4	4	3	1	1	2	1	2	2	1	2	2	2	2	1	2	1	2	1	2	2	2	2	3	1
2	1	2	1	4	Italian	Ireland	2	4	3	5	4	6	4	4	3	2	6	3	2	3	2	2	3	2	2	4	2	1	1	2	1	2	2	1	2	2	2	2	1	2	1	1	2	2	2	3	3	4	1
2	1	2	1	4	Irish	Ireland	2	4	4	5	4	6	5	2	3	4	2	6	4	1	1	1	1	1	1	1	2	2	1	1	1	1	1	1	2	2	2	2	1	1	2	1	3	3	3	3	4	4	2
2	1	1	2	4	Irish	Ireland	2	5	3	3	6	4	6	2	6	4	6	4	2	2	2	2	2	2	2	2	2	1	1	2	1	2	2	1	1	2	2	1	1	1	1	1	2	2	2	2	2	2	2
2	1	2	1	2	Irish	Ireland	2	7	4	3	6	7	6	5	5	5	6	4	7	2	2	2	2	2	2	3	2	1	1	2	1	2	2	1	2	2	2	2	1	1	1	1	1	1	1	1	1	1	1
2	1	1	1	4	Irish	Ireland	2	5	2	5	2	5	5	2	2	2	3	2	2	3	2	3	3	2	2	2	2	2	1	1	1	2	2	1	2	2	2	2	1	1	1	1	1	2	1	1	1	2	1
2	1	2	1	4	Irish	Ireland	2	7	4	6	6	4	5	6	7	5	5	6	6	3	4	6	3	4	3	5	2	2	1	1	2	2	2	1	1	2	2	1	2	1	2	1	3	1	2	1	4	4	1
2	1	2	1	3	Irish	Ireland	2	5	5	4	7	5	5	7	5	5	5	7	5	4	3	3	1	3	1	5	4	2	2	2	2	1	1	2	1	1	1	2	2	1	2	2	1	1	1	2	1	3	1
2	1	1	2	4	Irish	Ireland	2	2	2	2	1	4	1	5	1	2	3	3	2	1	2	2	2	2	2	1	2	1	1	1	1	2	2	2	1	2	2	2	1	2	1	1	3	3	3	3	4	5	2
2	1	1	2	4	Irish	Ireland	2	6	6	4	3	5	5	2	5	5	2	7	3	2	2	2	2	2	2	2	2	1	1	2	1	2	2	1	2	2	2	2	1	2	1	1	1	1	1	1	1	3	1
2	1	2	1	3	British	England	2	6	5	5	5	6	5	7	3	4	4	4	5	3	5	6	2	6	2	1	4	1	1	1	1	2	2	2	2	2	2	1	1	1	1	1	2	2	1	1	1	1	1
2	1	2	1	4	Irish	Ireland	2	5	3	6	4	6	5	6	6	4	4	6	5	2	3	3	3	3	2	4	2	2	1	1	2	2	2	1	2	2	2	2	2	1	1	1	1	1		1	1	3	1
2	1	2	2	2	UK	Australia	2	6	5	6	3	4	4	4	3	5	5	4	1	2	2	2	1	1	2	3	1	2	1	2	1	2	2	1	2	2	2	2	1	1	1	1	1	1	2	1	3	3	1
2	1	1	2	4	Irish	Ireland	2	6	3	5	2	4	3	1	4	3	6	3	2	2	2	1	2	1	1	1	2	2	1	2	1	2	1	2	1	2	2	1	1	2	2	1	2	2	2	2	2	2	2
2	1	1	3	4	Irish	Ireland	2	4	4	5	4	4	5	6	6	6	6	6	5	2	2	2	3	2	2	3	2	2	1	2	1	2	2	1	2	2	2	2	1	2	2	1	2	2	3	4	4	4	2
2	1	2	2	2	Irish	Ireland	2	3	1	1	4	4	1	1	2	2	7	2	1	2	2	2	1	1	1	1	2	1	1	2	1	2	2	1	2	2	2	1	1	1	1	1	1	1	1	1	1	1	1
2	1	1	3	4	Irish	Ireland	2	3	4	6	3	6	4	4	3	3	4	3	2	2	2	2	1	2	2	3	4	2	1	2	1	1	1	1	2	2	2	2	1	2	2	1	3	3	4	4	4	4	1
2	1					Ireland	2	4	4	4	2	6	5	6	4	2	5	7	2	4	5	4	3	1	1	1	2	1	1	2	1	2	1	1	2	2	2	2	1	2	1	1	1	1	1	1	1	2	1
2	1	2	1	4	Irish	Ireland	2	5	2	5	6	4	7	5	6	6	6	6	6	2	2	2	2	2	2	2	2	1	1	2	1	2	2	1	2	2	2	2	1	2	1	1	2	2	1	3	2	4	2
2	1	2	3	4	Irish	Ireland	1	4	6	7	7	6	7	4	5	7	6	7	6	1	3	5	3	3	3	1	3	1	2	2	1	1	2	1	2	2	2	2	1	2	1	1	1	2	1	1	1	3	1
2	1	3	1	3	Netherlands	Ireland	2	6	6	5	6	4	5	3	6	5	3	5	5	5	5	5	4	4	4	6	4	1	2	1	2	1	1	1	2	2	2	2	1	1	1	2	3	1	3	3	2	2	2
2	1	2	3	4	American	USA	1	6	2	6	2	6	2	1	2	1	6	1	2	4	2	3	4	3	2	4	2	1	1	2	2	2	2	1	2	2	2	2	1	2	1	2	2	2	1	1	2	3	2
2	1	1	2	4	UK	Ireland	2	4	1	4	3	4	4	1	2	1	4	1	4	2	1	2	2	2	2	2	3	1	1	2	1	2	2	1	2	2	2	2	1	2	1	1	1	1	1	1	1	1	2
2	1	2	1	4	German	Ireland	2	4	6	5	2	7	2	7	2	6	7	7	2	3	2	1	2	1	3	3	2	2	1	2	1	2	2	1	2	2	2	2	1	2	1	1	1	2	1	2	2	4	1
2	1	1	2	4	USA	Ireland	2	5	6	5	5	7	6	3	5	5	7	5	5	3	3	2	2	3	2	2	2	1	1	2	1	2	2	1	2	2	2	2	1	2	1	1	2	1	3	3	3	3	2
2	1	1	1	2	Irish	Ireland	2	7	3	4	4	4	7	2	6	7	6	3	1	2	2	2	2	2	2	2	2	2	1	1	1	1	1	2	1	1	1	1	1	1	1	1	5	2	2	2	2	2	1
2	1	2	1	2	Irish	Ireland	2	7	4	7	6	7	4	7	7	7	3	5	7	2	3	2	2	1	1	2	3	1	1	2	1	2	2	1	2	2	2	1	1	2	1	1	1	1	1	1	1	1	1
2	1	2	1	4	Irish	France	2	5	2	6	3	7	3	5	3	4	7	3	2	1	2	1	1	1	1	1	2	1	1	2	1	2	2	1	2	2	2	2	1	2	1	1	1	1	1	1	1	1	2
2	1	2	1	3	Irish	Ireland	2	6	7	4	7	7	2	1	4	5	4	7	7	2	1	2	3	2	2	2	3	2	1	1	2	1	2	2	1	2	2	1	1	2	2	1	1	1	1	1	1	1	1
2	1	2	1	4	Irish	Ireland	2		5	3	6	4	6	2	6	6	5	6	2	3	3	3	2	3	3	5	3	1	1	2	1	2	2	1	2	2	2	2	1	1	1	1	1	1	1	1	2	2	1
2	1	1	1	4	Ukrainian	Ireland	2	3	2	4	4	5	5	2	4	5	3	5	3	3	4	4	5	6	4	3	4	1	1	2	1	2	2	1	1	2	2	2	2	1	1	1	4	3	4	4	4	5	1
2	1	1	1	4	Irish	Ireland	2	5	1	7	2	6	5	1	2	1	6	1	4	2	2	2	2	1	2	2	2	2	1	2	1	2	2	1	2	2	2	2	1	2	1	1	1	1	1	1	1	2	1
2	1	2	1	4	Irish	Ireland	2	6	4	6	3	6	5	2	4	4	6	4	3	1	2	1	1	2	2	2	2	1	1	2	1	2	2	1	2	2	2	2	1	2	1	1	1	3	2	2	1	2	1
2	1	2	1	4	Irish	Ireland	2	4	1	1	1	7	4	1	2	1	7	6	1	1	1	1	1	1	1	1	1	1	1	2	1	2	2	1	2	2	2	2	1	2	1	1	1	1	1	1	1	1	1
2	1	2	3	3	irish	Ireland	2	4	6	6	6	6	6	4	6	5	6	7	5	2	2	2	2	2	2	3	3	1	1	2	1	2	2	1	2	2	2	2	1	2	1	1	1	2	2	1	2	1	2
2	1	1	3	4	British	UK	2	6	3	7	5	7	4	3	4	4	7	3	4	2	3	3	3	3	3	2	2	1	1	2	1	2	2	1	1	2	2	2	1	2	1	1	1	2	1	1	1	2	1
2	1	2	1	3	British/ French Dual nationality	France	2	4	1	4	3	6	4	2	4	5	5	4	3	3	3	2	2	1	2	3	3	2	1	2	1	2	2	1	2	2	2	2	1	2	1	1	2	1	2	2	2	3	2
2	1	2	2	3	US	USA	2	7	6	4	2	7	4	2	3	2	7	6	4	6	2	2	2	2	5	6	2	2	2	1	2	2	2	2	1	1	1	1	2	2	2	1	1	1	1	1	2	1	1
2	1	2	2	3	Irish	Ireland	1	5	6	5	4	6	6	1	2	2	6	6	4	3	3	6	1	2	2	2	2	1	1	1	2	2	1	2	2	2	2	2	1	1	2	2	1	2	2	2	1	3	2
2	1	2	1	4	Irish	Ireland	2	7	4	5	2	5	6	1	4	6	5	4	1	2	4	2	2	2	1	3	3	1	1	2	1	2	2	1	2	2	2	1	2	2	1	1	2	2	2	3	4	3	1
2	1	2	2	3	british	spain	2	7	6	6	6	7	2	2	3	5	7	7	1	2	2	1	1	1	1	2	2	2	2	1	2	1	1	2	1	1	1	1	2	2	2	2	1	1	1	1	1	1	2
2	1	2	1	4	Irish	Ireland	2	7	7	7	7	7	7	7	7	7	7	7	7	1	1	1	1	1	1	2	2	1	1	2	1	2	2	1	2	2	2	2	1	2	1	1	1	1	1	2	1	2	1
2	1	2	2	3	Irish	Ireland	2	2	2	2	4	2	2	3	3	2	3	2	4	4	3	3	2	2	2	3	3	1	1	2	1	2	2	2	2	2	2	1	1	1	1	1	2	2	2	3	3	4	1
2	1	2	1	3	Irish	Ireland	2	4	3	5	5	5	4	7	5	5	4	5	6	1	1	2	2	3	1	1	1	1	1	2	1	2	2	1	2	2	2	2	1	2	1	1	2	2	2	2	2	3	1
2	1	2	1	4	Australian	Ireland	2	6	7	7	7	7	7	5	6	4	5	7	6	5	5	5	5	4	7	7	4	1	2	1	2	1	2	2	2	1	1	2	2	2	2	2	1	1	1	2	2	4	1
2	1	2	1	2	Irish	Ireland	1	4		4	2	4	3	5	3	4	6	4	3	2	2	2	2	1	1	2	2	2	2	2	2	2	1	1	1	2	2	2	1	2	1	1	1	1	1	1	1	2	2
2	1	2	2	4	British	Ireland	2	4	6	7	6	5	6	7	5	6	4	7	5	3	3	5	3	3	3	5	3	1	1	2	1	2	2	1	2	2	2	1	1	2	2	1	1	1	1	1	2	2	1
2	1	1	1	4	UK	UK	2	4	5	6	5	5	7	4	4	5	6	6	3	2	3	3	1	1	2	2	1	2	2	1	1	2	2	1	1	2	2	2	1	1	2	1	2	2	1	1	1	3	1
2	1	2	2	8	Irish	Ireland	1	4	5	4	4	7	4	6	3	3	6	5	4	2	2	1	2	1	1	2	2	1	1	1	1	2	2	1	2	2	2	2	1	2	1	1	1	1	1	1	1	1	2
2	1	2	3	4	Irish	Ireland	1	6	2	5	3	7	3	5	3	3	6	5	3	2	2	2	2	1	2	2	2	1	1	2	1	2	2	2	2	2	2	2	1	2	1	1	1	1	1	1	2	2	1
2	1				Irish	Ireland	2	4	1	3	7	4	7	7	4	4	4	7	4	2	2	2	2	2	2	2	2	1	1	2	1	2	2	1	2	2	2	2	1	2	1	1	3	3	4	4	4	4	2
2	1	2	1	3	South African	Ireland	1	7	7	4	4	5	4	4	3	3	5	7	5	3	3	4	3	2	2	6	2	1	1	2	1	2	2	1	2	2	2	2	1	2	1	1	1	1	1	1	1	1	1
2	1	2	1	4	Irish	Ireland	1	7	4	7	7	7	7	6	7	6	6	7	7	4	7	1	4	1	1	7	4	1	1	2	1	2	2	1	2	2	2	2	1	1	1	1	1	1	1	1	1	1	2
2	1	2	1	2	Spain	Ireland	2	7	6	5	5	4	4	2	5	5	6	4	2	2	2	1	3	2	2	2	2	1	1	2	1	2	2	1	2	2	2	2	1	1	1	1	1	1	1	1	1	1	2
2	1	1	2	4	Irish	Ireland	2	4	6	6	6	6	6	4	6	3	6	6	2	1	1	1	1	1	1	1	1	1	1	1	1	2	2	1	2	2	2	2	1	2	1	1	1	1	1	1	1	1	2
2	1	1	2	4	British	Ireland	2	4	5	4	5	4	5	4	5	5	4	6	5	3	2	4	4	3	2	4	3	2	1	1	2	1	1	1	2	1	2	1	1	2	1	1	3	3	2	2	2	2	2
2	1	1	1	4	Irish	Ireland	2	4	1	7	2	5	4	1	2	2	6	2	1	2	3	2	2	2	2	4	2	1	1	2	2	1	2	1	2	2	2	2	1	2	1	2	2	1	1	3	4	2	1
2	1	2	2	3	British	UK	2	5	3	6	4	4	4	3	2	3	7	3	3	1	1	1	2	2	2	2	3	1	2	1	1	2	2	1	2	2	2	2	1	2	1	1	1	1	1	2	3	3	1
2	1	1	2	4	Irish	Ireland	2	4	1	5	4	4	5	2	3	4	5	2	2	3	3	2	3	2	3	3	2	1	1	2	1	2	2	1	2	1	2	2	1	2	1	1	3	3	3	3	3	3	1
2	1	1	1	4			1	5	4	5	4	6	4	3	3	5	5	4	3	6	6	6	5	3	6	6	6	2	1	2	1	2	2	1	2	2	2	2	1	2	1	2	5	3	5	4	5	6	2
2	1	1	3	2	British	U.K.	2	7	5	4	2	7	6	4	3	4	7	6	6	2	2	2	2	2	2	2	3	1	1	2	1	2	2	1	2	2	2	2	1	2	1	1	1	1	1	1	1	1	2
2	1	1	2	4	Irish	Ireland	2	5	1	6	3	5	3	5	6	2	6	1	2	2	1	2	2	2	1	1	2	1	1	2	1	2	2	1	2	2	2	2	1	1	1	1	1	2	2	2	2	3	2
2	1	2	2	4	Irish	Ireland	2	6	5	7	5	6	4	2	4	4	7	6	6	3	3	3	2	2	2	3	2	1	1	1	1	2	2	1	2	2	2	2	1	1	1	2	4	3	2	2	4	6	2
2	1	2	1	3	Irish	Ireland	2	3	1	4	3	3	1	6	1	1	3	1	3	1	1	2	1	1	1	1	1	1	1	1	1	1	2	1	2	2	2	2	1	1	1	2	1	1	1	1	1	2	1
2	1	2	2	4	Irish	Ireland	2	7	7	7	7	7	7	7	7	7	6	7	7	1	1	1	1	1	1	1	1	1	1	2	1	2	2	1	2	2	2	1	1	2	1	1	1	1	1	1	1		1
2	1	2	2	3	British	Spain	2	5	3	6	4	6	5	3	3	5	5	6	7	2	2	3	2	1	3	3	3	1	1	2	1	2	2	1	2	2	2	2	1	2	1	1	2	2	1	2	3	3	1
2	1	2	2	2	Irish	Ireland	2	4	2	1	6	6	5	7	6	5	6	4	5	2	5	3	2	3	3	3	3	1	1	2	1	1	2	2	2	2	2	1	1	1	1	1	1	1	1	1	1	1	1
2	1	1	1	4	Irish	Ireland	2	6	7	7	5	7	7	1	3	4	6	7	5	2	2	2	1	2	1	2	2	1	1	2	1	1	2	1	2	2	2	2	1	2	1	1	1	1	1	1	1	1	1
2	1	2	2	3	Irish	Ireland	2	6	6	5	5	4	6	3	4	6	4	6	4	3	3	3	2	1	3	4	4	2	1	1	2	2	1	2	1	1	1	1	2	1	2	1	1	1	1	4	4	3	1
2	1	2	2	4	British	United Kingdom	1	5	4	3	4	5	5	7	5	3	2	6	4	3	2	2	2	2	2	3	2	1	1	2	1	2	2	1	2	1	2	2	1	2	1	1	3	3	3	4	4	4	2
2	1	2	2	3	USA	USA	2	6	6	7	6	3	5	6	6	3	5	6	4	5	6	6	5	1	2	3	1	1	2	2	1	2	2	1	2	2	2	2	1	1	1	2	1	1	1	1	1	2	2
2	1	2	1	4	US / Irish	Ireland	2	6	3	4	3	5	6	7	3	6	7	6	5	2	2	2	2	1	1	1	1	1	1	2	1	2	2	1	2	2	2	2	1	2	1	1	1	1	1	1	1	1	2
2	1	2	3	2	Irish	Ireland	2	4		3	5	4	4	7	4	3	5	5	6	2	1	1	2	1	1	1	2	2	1	1	1	2	2	1	2	2	2	2	1	2	1	1	1	1	1	1	1	1	2
2	1	1	2	4	USA	Ireland	1	4	1	6	6	5	5	1	5	5	4	3	3	2	5	3	3	2	2	3	2	1	1	2	1	2	2	1	2	2	2	2	1	2	1	1	1	1	1	1	1	2	2
2	1	2	1	2	Irish	Ireland	2	3	1	1	4	7	4	4	7	4	4	2	4	6	4	5	3	3	4	5	5	2	2	1	2	2	2	2	2	1	1	2	1	1	1	2	1	1	1	1	1	1	2
2	1	2	1	4	Indian	India	2	5	6	4	6	6	7	7	7	5	7	7	4	2	2	2	3	2	2	2	2	1	1	2	1	2	2	2	2	2	2	2	1	1	1	2	1	1	1	1	1	1	2
2	1	2	2	3	Irish	Ireland	2	3	2	6	3	5	3	6	2	1	6	3	1	2	2	2	1	1	1	1	2	2	1	2	1	2	2	2	2	2	2	2	1	1	1	1	1	1	1	1	1	1	1
2	1	1		4	Irish	Ireland	2	5	4	4	3	7	3	6	3	5	6	6	3	1	2	1	2	1	2	1	2	1	1	2	1	2	2	1	2	2	2	2	1	1	1	1	1	1	1	1	1	1	2
2	1	2	3	4	American	United States	2	6	4	4	5	3	3	6	3	4	5	7	5	2	3	3	2	2	2	2	2	1	1	2	1	2	2	2	2	2	2	2	1	2	1	2	2	2	3	4	4	5	2
2	1	2	1	3	Irish	Ireland	2	4	4	4	5	2	4	2	5	4	3	4	6	3		3	3	2	2	2	2	1	1	2	1	2	2	1	2	2	2	2	1	1	1	1	3	2	3	3	4	4	2
2	1	2	3	3	British	France	1	4	4	5	6	5	6	1	5	5	6	5	7	3	2	1	2	1	3	2	4	1	1	2	1	1	2	1	2	2	2	2	1	1	1	1	3	3	2	2	3	4	2
2	1	1	2	4	irish	ireland	2	4	1	5	5	3	5	2	5	3	2	2	2	2	2	2	3	2	2	2	2	1	2	2	1	2	2	1	2	2	2	2	1	1	1	2	2	2	1	2	2	2	2
2	1	2	2	3	Irish	Ireland	2	7	7	5	5	7	6	1	4	6	7	6	1	2	1	2	1	1	1	2	1	2	1	1	2	2	2	1	2	2	2	2	1	2	1	1	1	1	1	1	1	1	2
2	1	2	2	4	multiple	Ireland	2	7	7	7	6		7	7	7	4	7	7	3	1	3	1	1	1	1	5	2	2	1	2	1	2	2	1	2	2	2	2	1	2	1	1	1	1	1	1	1	1	1
2	1	2	2	3	Irish	Ireland	2	1	4	5	5	7	7	3	4	4	7	4	1	3	1	1	2	1	2	1	1	2	1	2	1	2	2	1	2	2	2	1	1	2	1	1	2	2	1	1	1	2	2
2	1	2	1	3	Irish	Ireland	2	4	5	4	5	4	6	2	5	4	3	4	4	2	2	2	3	2	2	2	2	1	1	1	1	2	2	1	2	2	2	2	1	2	1	1	3	2	2	2	3	3	1
2	1	2	1	4	Indian	Ireland	2	4	6	1	3	5	2	7	4	4	7	7	4	3	2	1	2	3	3	1	1	1	1	2	1	2	2	1	2	2	2	2	1	2	1	1	1	1	1	2	1	1	1
2	1	1	3	4	Irish	Ireland	2	7	1	4	2	7	4	2	7	2	7	1	4	1	1	1	1	1	1	1	1	1	1	2	1	2	2	1	2	2	2	2	2	1	1	1	1	1	1	1	1	1	2
2	1	1	2	8	British	Italy	2	6	4	4	3	3	5	1	4	3	5	5	4	2	1	1	1	1	2	2	2	1	1	1	1	1	2	1	2	2	2	2	1	2	1	1	1	1	1	1	1	1	2
2	1	2	1	4	IRISH	IRELAND	1	4	6	3	6	2	6	5	6	6	4	7	3	3	3	2	3	1	3	5	5	1	1	2	1	2	2	1	2	2	2	1	1	2	1	1	3	5	3	3	3	3	2
2	1	2	1	4	Irish	Ireland	2	7	7	5	4	5	5	6	5	5	5	6	4	1	1	2	1	2	2	3	2	1	1	1	1	2	2	1	2	2	2	2	1	1	1	1	1	1	1	1	1	1	2
2	1	2	1	3	Irish	Ireland	2	4		6	4	6	4	2	2	4	6	6	4	2	2	2	1	1	2	2	2	1	1	2	1	2	2	1	2	2	2	2	1	1	1	1	1	1	1	1	1	1	1
2	1	2	1	4	Irish	Ireland	2	5	1	6	3	4	1	5	2	2	6	4	3	1	1	1	1	1	1	1	2	2	1	1	1	2	1	2	1	2	1	1	1	2	1	1	1	1	1	1	1	1	2
2	1	2	2	4	Irish	Ireland	2	6	4	7	5	7	4	6	4	5	6	5	3	1	1	1	1	2	2	1	2	2	1	2	1	2	1	1	2	2	2	2	1	2	1	1	1	1	1	1	1	1	2
2	1	1	2	4	Irish	Ireland	1	6	2	6	4	6	4	6	4	5	6	6	5	2	1	2	2	2	2	2	3	1	1	2	1	2	2	1	2	2	2	2	1	2	1	1	1	2	1	2	1	2	2
2	1	1	1	8	irish	ireland	2	4	1	4	5	2		3	2	5	5	2	1	1	3	3	1	2	1	1	2	2	1	1	1	2	2	2	2	2	1	2	1	1	2	2	1	2	1	1	1	1	2
2	1	1	1	3	Indian	India	2	4	7	2	1	1	4	7	4	7	7	7	1	2	1	1	3	2	2	1	2	1	2	1	1	1	2	1	2	1	2	2	1	2	1	2	2	2	1	1	1	1	2
2	1	2	2	3	Irish	Ireland	2	4	2	4	2	2	2	7	3	4	4	4	3	2	2	2	2	1	2	1	2	1	2	1	2	2	2	2	2	2	2	2	2	2	1	1	1	1	1	1	1	1	1
2	1	1	1	2	Dutch	Ireland	2	6	2	5	4	3	4	1	2	2	4	4	1	2	1	2	1	2	1	1	2	1	1	2	1	2	2	1	2	2	2	2	1	2	1	1	2	2	2	3	3	3	1
2	1	2	2	4	irish	ireland	2	5	2	4	6	4	7	6	7	4	5	5	5	2	1	2	2	2	2	2	2	2	1	1	1	1	2	1	2	2	2	2	1	1	1	1	1	1	2	2	3	2	2
2	1	2	3	3	usa/british	mexico	2	7	7	7	4	6	4	7	4	4	7	7	1	1	1	2	2	1	1	2	1	1	1	2	1	2	2	1	2	2	2	1	1	1	1	1	1	1	1	1	1	1	1
2	1	2	1	3	Irish	Ireland	2	4	1	3	4	3	2	5	3	3	3	2	3	3	2	2	2	2	2	2	2	2	1	2	1	2	2	2	2	2	2	2	1	2	1	1	2	2	2	3	2	3	1
2	1	2	2	3	Israeli American (American born dual citizen)	Israel	2	6	2	7	6	6	6	7	4	2	6	3	5	1	2	1	2	1	3	1	1	1	1	2	1	2	2	1	2	2	2	2	1	2	1	1	1	1	2	2	3	4	1
2	1	2	1	2	Irish	Waterford	2	4	5	1	4	1	3	4	4	1	1	1	4	1	1	1	1	1	1	1	2	2	1	1	1	2	2	1	1	2	2	2	1	2	1	1	1	1	1	1	1	1	2
2	1	2	2	4	British	Wales	2	4	4	6	5	7	6	3	6	3	4	5	3	2	2	2	1	2	2	6	4	1	1	2	1	1	2	1	2	2	2	2	1	2	1	1	1	1	1	1	1	1	1
2	1	3	1	4	Irish	Ireland	2	4	6	2	6	3	7	4	6	6	1	7	7	3	3	3	3	3	3	3	3	1	2	1	2	1	1	2	1	1	1	2	2	2	2	2	2	1	2	2	3	5	1
2	1	2	2	2	White/European	Usa	2	7	5	5	6	7	6	7	6	5	4	5	5	1	1	1	1	1	1	2	2	1	1	2	1	2	2	1	2	2	2	2	1	2	1	1	1	1	1	1	1	1	1
2	1	2	1	3	Irish	Ireland	2	6	1		5	4	4	3	5	4	3	3	5	2	1	1	2	1	1	1	1	1	1	2	1	2	2	1	1	2	2	2	1	1	1	1	4	3	4	4	4	4	1
2	1	2	3	8	British	Uk	2	5	6	4	7	5	5	7	6	4	6	7	5	4	4	2	1	2	2	3	3	1	1	2	1	2	1	1	2	2	2	2	1	2	1	1	1	2	1	1	3	2	2
2	1	2	2	4	English	England	2	6	6	4	5	4	7	5	6	5	4	5	4	2	2	2	2	1	2	2	4	1	1	2	1	2	2	1	2	2	2	2	1	2	1	1	1	1	1	1	1	1	1
2	1	2	3	4	British	England	2	6	2	4	4	4	5	2	5	4	5	1	1	1	1	1	1	1	1	1	1	1	1	2	1	2	2	1	2	2	2	2	1	2	1	1	1	1	1	2	2	1	2
2	1	2	1	3	Irish	Ireland	2	4	4	4	5	4	5	6	4	5	5	4	6	3	3	2	2	3	3	2	4	2	1	1	1	2	2	1	2	1	2	2	1	1	1	1	2	3	2	2	3	4	1
2	1	2	1	4	Portuguese	Ireland	1	5	2	6	1	5	4	2	1	1	5	4	1	2	2	2	2	2	2	1	2	1	1	2	1	2	2	1	2	2	2	2	1	2	1	1	2	2	2	2	2	2	1
2	1	2	3	4	Irish	Ireland	1	4	2	4	5	5	3	7	5	1	6	2	1	1	1	1	2	1	2	1	2	1	1	2	1	2	2	1	2	2	2	2	1	1	1	1	1	1	1	1	1	1	1
2	1	1	3	4	British	UK	2	5	3	4	3	4	5	2	3	3	4	5	3	3	3	3	2	2	2	2	2	1	1	2	1	2	2	1	2	2	2	2	1	2	1	1	2	2	2	2	3	3	1
2	1	2	2	3	Irish	Ireland	1	4	2	7	7	7	6	2	2	7	7	7	2	1	2	1	1	1	2	2	2	1	1	2	1	2	2	1	2	2	2	2	1	1	1	1	1	2	1	2	1	1	1
2	1	1	1	2	USA	USA	2	6	2	3	2	4	6	1	5	4	3	2	3	4	5	6	2	3	2	4	3	1	1	1	1	2	2	1	2	2	2	2	1	1	1	1	2	2	1	2	1	2	1
2	1	2	3	3	irish	ireland	2	4	1	4	4	4	5	6	3	3	6	4	6	2	2	2	4	2	4	2	4	1	1	2	1	2	2	2	2	2	2	2	1	1	1	1	1	4	2	2	2	5	1
2	1	1	1	4	Irish	Ireland	1	5	2	5	1	2	3	7	2	2	2	6	3	1	3	1	2	1	2	1	2	1	1	2	1	2	2	2	2	2	2	2	1	2	1	1	1	1	1	1	1	3	1
2	1	2	1	2	Irish	Ireland	2	4	1	1	1	5	1	1	1	1	5	1	1	1	2	2	2	1	2	2	2	1	1	2	1	2	2	1	2	2	2	2	1	2	1	1	1	1	1	1	1	1	1
2	1	1	3	2	American	USA	2	6	2	5	4	4	5	7	4	2	5	3	3	2	2	1	3	2	2	2	2	1	1	2	1	2	2	1	2	2	2	2	1	2	1	1	2	2	2	2	2	2	1
2	1	2	1	2	Irish	Ireland	2	5	1	4	2	4	3	2	2	4	5	2	3	2	2	2	2	2	2	3	3	2	1	2	1	2	1	1	1	2	2	2	1	2	1	1	1	1	1	1	1	2	1
2	1	2	1	3	Ireland	Ireland	2	2	5	3	4	6	4	1	4	2	6	7	1	3	3	1	6	1	2	6	3	2	1	2	1	1	2	2	1	2	2	1	1	2	2	1	1	1	1	1	1	5	1
2	1	2	3	3	British	UK	1	7	7	6	7	7	7	5	5	6	7	7	7	1	1	1	1	2	1	2	2	1	1	2	1	1	2	1	2	2	2	2	1	2	1	1	1	1	1	1	1	2	1
2	1	2	1	4	Irish	Ireland	2	7	7	7	7	7	7	4	7	7	7	7	7	4	1	2	2	2	4	6	4	1	1	1	2	1	2	1	2	2	2	2	1	1	1	2	1	1	1	1	1	3	2
2	1	2	2	3	Irish	Ireland	2	7	7	4	7	7	4	4	5	4	7	7	2	1	1	1	1	1	1	1	1	1	1	1	1	2	2	1	2	2	2	2	1	2	1	1	1	1	2	2	2	2	2
2	1	2	2	2	British	England	1	4	2	2	3	3	2	2	2	2	4	2	3	2	1	2	1	2	2	2	2	1	1	2	1	2	2	1	2	2	2	2	1	2	1	1	2	2	2	2	2	4	2
2	1	2	1	3	Irish	Ireland	2	5	1	4	1	5	2	6	3	2	6	4	3	2	2	1	1	1	1	2	1	2	1	1	1	2	2	1	2	2	2	2	1	2	1	1	3	2	3	3	3	4	2
2	1	2	3	4	Irish	Ireland	2	5	1	6	3	5	3	6	3	2	5	2	4	1	2	2	2	1	1	1	1	1	1	2	1	2	2	1	2	2	2	2	1	2	1	1	4	1	3	3	4	4	1
2	1	2	1	2	Irish	Ireland	2	4	4	6	7	6	6	3	6	7	4	1	1	3	3	3	3	3	2	3	3	2	1	2	1	2	2	1	2	2	2	2	1	2	1	1	3	3	3	3	3	5	2
2	1	1	3	3	Romanian	Romania	2	5	4	6	3	5	5	3	4	3	5	4	3	2	4	2	4	2	2	3	3	1	1	2	1	2	2	1	2	2	2	2	1	2	1	1	2	2	1	3	3	4	1
2	1	2	2	3	Irish	Ireland	2	4	7	4	5	5	5	7	5	5	5	7	3	2	2	2	2	2	2	2	2	2	1	2	2	2	2	1	2	2	2	2	1	2	1	1	1	2	1	1	1	1	2
2	1	2	2	2	Irish	Wales	2	6	4	2	3	3	4	1	2	3	4	2	4	4	2	2	2	2	1	2	2	1	1	2	1	2	2	1	2	2	2	1	1	1	1	1	3	2	3	4	3	3	1
2	1	2	3	4	UK	Ireland	2	5	2	5	5	1	5	6	4	5	2	7	2	2	2	2	2	2	1	1	1	2	1	2	1	2	2	1	1	2	2	2	1	2	1	1	5	1	3	3	5	6	1
2	1	2	2	3	Irish	Ireland	2	4	2	6	5	6	4	6	4	5	5	4	6	1	2	2	1	2	1	2	2	1	1	1	1	2	2	1	2	2	2	2	1	2	1	1	1	1	2	2	2	2	2
2	1	2	3	3	Irish	Ireland	2												6	2	2	2	2	2	2	3	3	2	1	1	1	2	2	2	1	2	1	1	2	2	2	1	1	1	1	1	1	1	1
2	1	2	1	3	English	England	2	4	4	5	4	5	4	1	4	3	5	4	5	3	3	4	2	5	3	3	4	2	1	1	2	1	2	2	2	2	2	2	1	2	1	1	2	2	2	2	2	3	2
2	1	1	1	3	Irish	Ireland	2	3	4	3	2	4	4	1	2	4	6	3	2	1	2	2	1	2	1	1	1	2	1	2	1	2	1	2	2	2	1	2	1	1	2	1	2	1	1	1	2	2	2
2	1	2	3	3	Irish	Ireland	1	7	2	4	2	5	3	2	2	3	4	3	3	3	2	1	2	2	2	2	2	1	1	2	1	2	2	1	2	2	2	2	1	2	1	1	1	1	1	1	1	1	1
2	1	2	1	1	Irish	Ireland	2	6	3	3	5	4	4	1	3	1	4	3	5	2	3	3	2	2	3	2	2	2	1	2	1	2	1	2	2	2	2	2	1	2	1	2	3	3	3	3	3	3	2
2	1	1	2	4	Brazil	Ireland	1	4	6	4	5	6	4	3	4	2	5	6	5	5	6	3	3	1	2	3	3	1	2	1	1	1	2	2	2	2	1	2	2	1	1	1	1	1	1	1	1	3	2
2	1	2	1	4	Irish	Ireland	2	4	4	3	6	5	5	4	4	4	4	5	4	1	2	2	2	2	1	2	2	1	1	1	1	2	1	1	2	2	2	2	1	2	1	1	1	1	1	1	1	2	2
2	1	2	2	2	Irish	Ireland	2	3	2		4	5	4	6	4	2	5	5	5	2	2	2	2	2	2	2	2	1	1	2	1	2	2	1	2	2	2	2	1	1	1	1	1	1	1	2	2	3	2
2	1	2	2	3	Irish	Ireland	2	4	5	4	4	7	5	5	4	5	6	5	5	1	1	2	1	2	2	2	2	1	1	1	1	1	2	2	1	2	2	1	1	2	1	1	1	1	1	1	2	2	1
2	1	2	3	3	Irish	Ireland	2	5	3	5	4	6	5	7	3	2	7	6	1	1	2	1	2	1	1	1	2	1	1	2	1	2	2	1	2	2	2	2	1	2	1	1	1	1	1	1	1	1	1
2	1	2	3	3	Irish	Ireland	1	4	7	6	7	6	5	5	6	5	7	7	5	2	3	2	2	1	1	2	2	2	2	1	2	2	2	2	2	2	2	2	1	2	1	1	1	1	1	1	1	2	2
2	1	2	2	4	Irish	Ireland	2	7	5	6	3	6	4	5	5	6	5	7	4	2	2	2	2	2	1	2	1	1	1	2	1	2	2	1	2	2	2	2	1	2	1	1	1	1	1	1	1	1	1
2	1	1	2	4	Irish	Ireland	2	4	3	4	3	5	4	2	5	3	5	5	5	2	3	1	3	2	2	2	2	2	1	1	1	1	2	2	1	2	2	1	1	2	1	1	1	2	1	2	2	3	2
2	1	2	2	3	Irish	Ireland	2	5	1	4	2	6	2	5	2	2	2	2	2	2	4	1	1	2	2	1	2	1	1	2	1	2	2	1	2	2	2	2	1	2	1	1	2	3	3	3	2	3	1
2	1	2	2	4	Irish	Ireland	2	6	2	5	5	5	4	2	4	3	4	2	4	3	2	2	3	2	3	3	2	1	1	2	1	2	2	1	2	2	2	2	1	1	1	1	1	1	1	1	2	2	1
2	1	2	1	2	British	England	2	5	5	5	7	6	6	4	5	3	6	5	6	6	5	5	3	2	2	5	3	2	2	1	2	1	1	2	2	2	2	1	2	1	2	2	2	2	2	2	2	4	2
2	1	1	1	8	British	England	2	6	4	6	7	7	6	1	3	1	7	1	1	4	2	2	2	1	2	6	4	1	1	2	1	2	1	1	2	2	2	2	1	2	1	1	1	2	1	2	2	2	1
2	1	2	2	4	Irish	Ireland	1	5	2	4	4	5	3	6	3	4	5	3	3	3	2	2	1	2	2	3	2	1	1	2	1	2	2	2	2	2	2	2	1	1	1	1	2	2	2	2	1	2	1
2	1	2	1	2	American	United States	2	6	4	3	5	2	7	5	6	5	2	6	5	3	1	2	1	1	2	2	3	2	1	2	1	2	2	1	2	2	2	2	1	2	1	1	1	1	1	1	1	2	2
2	1	1	3	3	Irish	Iteland	2	5	2	4	3	6	4	6	4	3	6	3	2	2	2	1	1	2	1	2	2	1	1	2	1	2	2	1	2	2	2	2	1	2	1	1	1	1	1	1	1	1	2
2	1	1	2	4	Dutch	The Netherlands	2	4	2	3	2	3	4	1	2	1	6	2	1	3	2	1	2	1	2	2	2	1	1	2	1	2	2	1	2	2	2	2	1	1	1	2	2	2	2	3	3	4	1
2	1	2	1	3	Irish	Ireland	2	3	4	3	7	7	7	1	7	4	4	1	4	2	5	2	1	1	1	1	2	2	1	1	1	1	2	2	2	2	2	1	1	1	1	1	2	2	2	2	2	4	1
2	1	2	1	3	Irish	Ireland	2	4	5	6	5	5	4	1	3	4	4	5	3	1	1	2	1	1	1	2	2	2	1	1	1	2	1	1	1	2	2	1	1	2	1	1	1	1	1	1	1	1	2
2	1	2	1	3	Irish	Ireland	2	1	1	4	4	4	5	2	4	4	4	4	4	3	3	2	2	2	2	2	2	1	1	1	2	1	1	1	2	2	2	1	1	1	1	1	3	7	7	7	7	3	1
2	1	2	1	4	Irish	Ireland	2	5	5	4	4	7	4	4	4	4	7	4	1	2	2	2	2	2	2	2	2	2	1	2	1	2	2	1	2	2	2	2	1	2	1	1	1	1	1	1	1	1	1
2	1	1	3	4	swiss	switzerland	2	4	1	6	1	6	4	5	6	1	3	1	5	1	1	1	1	1	1	2	1	1	1	2	1	2	2	1	2	2	2	2	1	2	1	1	1	1	1	1	3	1	1
2	1	2	1	4	Greek	Finland	2	2	2	4	5	5	5	5	6	4	6	5	4	3	3	3	4	2	2	2	2	1	1	2	1	2	2	1	2	2	2	2	1	1	1	1	2	3	3	3	3	3	2
2	1	2	1	4	Irish	Ireland	2	2	3	2	4	3	5	2	5	4	3	4	2	2	1	2	2	2	2	1	2	2	1	1	1	2	1	1	1	2	2	1	2	2	1	1	1	2	2	2	2	2	1
2	1	2	3	3	Irish	Republic of Ireland	2	6	4		4		3		3		7	6	2	4	2	1	2	2	2	2	2	1	1	2				1	2	2	2	2	1	1	1	1	1	1	1	1	1	1	1
2	1	2	1	2	Irish	Ife3	2	6	4	4	5	3	7	1	4	6	6	5	6	3	3	3	2	2	2	1	3	2	1	1	1	2	2	2	2	2	2	2	1	2	1	1	2	1	1	1	1	2	2
2	1	2	2	3	British	Uk	2	4	4	7	6	5	4	4	4	4	4	5	4	1	2	1	2	2	2	4	3	1	2	2	1	2	1	1	2	2	2	2	1	2	1	1	1	1	1	1	1	1	2
2	1	1	2	3	IRISH	Ireland	2	5	2	4	3	5	4	2	4	3	4	5	3	5	5	5	4	2	4	5	3	2	1	1	1	2	2	2	1	1	2	2	2	2	1	2	1	1	2	2	3	2	2
2	1	1	2	4	Irish	Ireland	2	7	5	5	2	6	5	1	3	1	5	2	2	2	2	2	2	2	2	2	4	2	1	2	1	2	2	1	1	2	2	1	1	1	1	1	1	2	1	1	1	1	1
2	1	2	2	3	Polish	Ireland	2	4	4	4	1	4	4	5	4	4	4	4	4	1	1	2	1	1	1	1	2	1	1	2	1	2	2	1	2	2	2	2	1	2	1	1	1	1	1	1	1	3	1
2	1	2	1	2	British	England	2	6	6	5	4	5	5	3	5	5	5	6	5	4	3	4	2	2	1	2	2	1	1	2	1	2	2	1	2	2	2	1	1	2	1	1	1	1	1	1	1	2	1
2	1	2	1	2	Irish	Ireland	2	4	6	4	4	4	5	6	5	5	3	5	5	5	5	5	5	4	3	3	4	1	1	2	1	2	2	1	2	1	2	1	1	1	1	1	3	3	3	3	3	5	2
2	1	2	1	2	Irish	Ireland	2	4	4	4	4	3	5	5	5	4	4	5	5	3	3	3	2	3	3	3	2	2	1	2	1	2	2	1	2	2	2	1	1	1	1	1	3	2	3	3	3	4	1
2	1	2	1	4	Irish	Ireland	2	4	1	2	2	3	5	6	4	3	3	2	2	2	1	1	2	2	2	2	2	1	1	2	1	2	2	1	2	2	2	2	1	2	1	1	3	2	2	2	2	3	1
2	1	2	1	2	Irish	Ireland	2	1	1	7	7	4	4	1	4	4	4	1	1	1	1	1	1	1	1	1	2	1	1	1	1	2	2	1	2	2	2	2	1	2	1	1	1	1	1	1	1	1	2
2	1	2	2	3	British	England	2	5	3	5	2	3	3	2	2	2	4	2	4	3	3	2	2	2	2	2	3	1	1	2	1	2	2	1	2	2	2	2	1	2	1	1	2	2	2	2	3	3	2
2	1	2	2	3	New Zealand	Ireland	1	6	5	5	4	7	5	3	2	3	7	4	3	2	3	2	2	2	2	3	3	1	1	1	1	1	2	1	2	2	2	2	1	2	1	1	1	1	1	1	1	2	1
2	1	2	1	2	British	Uk	2	6	5	4	4	5	4	4	4	6	5	4	4	4	2	2	3	3	2	2	3	1	1	2	2	2	2	1	2	2	2	2	1	1	1	2	1	2	1	1	1	2	2
2	1	2	2	2	Irish	Ireland	2	4	6	4	3	4	4	6	3	3	4	5	2	2	2	2	3	1	2	2	3	2	1	2	1	2	2	2	2	2	2	2	1	1	2	1	2	1	1	1	1	3	2
2	1	2	1	2	Irish	Ireland	2	5	3	3	7	7	6	6	7	7	5	6	7	7	3	7	1	2	1	5	4	2	1	1	2	1	1	2	1	1	2	1	2	1	2	1	2	3	1	1	1	4	2
2	1	2	3	4	British	UK	1	7	7	5	5	7	5	7	6	5	7	7	7	2	2	2	2	2	2	5	3	1	1	2	1	1	1		2	1	2	2	1	1	1	1	1	1	1	1	1	1	1
2	1	2	1	2	British	Ireland	2	1	2	1	4	4	4	1	3	2	4	2	4	2	2	3	2	2	1	1	2	1	1	2	1	2	2	1	2	2	2	2	1	1	1	1	1	1	1	1	1	3	2
2	1	2	1	3	Irish	Ireland	2	4	4	4	7	1	1	4	7	7	4	7	7	4	7	7	1	3	7	7	4	2	1	1	1	2	1	2	1	1	1	1	2	2	2	2	1	1	1	1	1	2	1
2	1	2	3	2	American	United States of America	2	7	1	7	6	7	4	7	6	1	7	6	4	1	1	1	1	1	1	1	1	2	1	2	1	2	2	2	2	2	2	2	1	2	2	1	1	2	1	1	1	1	1
2	1	2	1	4	Irish	Kerry	2	2	1	2	2	3	2	4	2	1	3	2	2	1	1	1	1	1	1	1	1	1	1	1	1	2	2	2	2	2	2	2	1	2	1	1	1	1	1	1	1	1	1
2	1	2	3	3	Scottish	Scotland	2	4	3	3	3	5	4	6	4	3	6	4	4	3	5	2	2	2	2	2	2	1	1	2	1	2	2	1	2	2	2	2	1	2	1	1	2	1	1	1	1	1	2
2	1	2	1	3	British	England	2	5	4	6	4	3	6	4	4	5	4	6	5	2	2	2	2	2	2	2	2	2	1	1	1	1	2	1	1	2	2	2	1	2	2	1	3	3	2	3	4	4	1
2	1	2	3	3	British	UK	2	6	5	6	4	6	3	3	4	2	7	6	2	1	2	1	1	1	1	2	2	1	1	2	1	2	2	1	2	2	2	2	1	2	1	1	1	1	1	1	1	1	1
2	1	2	1	3	Italian	Northern Ireland	2	1	4	7	4	6	5	7	5	4	7	6	4	1	3	2	1	2	1	4	3	2	1	2	1	2	1	2	1	2	2	1	2	1	2	1	1	1	1	1	1	1	1
2	1	2	1	2	Irish	Ireland	2	1	1	2	4	1	4	7	5	5	6	5	7	6	5	7	3	5	2	3	5	1	1	1	1	1	1	2	2	1	1	2	1	1	1	1	1	5	2	3	3	5	1
2	1	2	2	2	Irish	Ireland	2	5	1	5	4	6	2	5	4	5	6	2	3	2	1	1	1	1	2	2	2	1	1	1	1	1	2	1	2	2	2	2	1	2	1	1	1	1	1	1	1	1	2
2	1	2	1	3	Irish	Ireland	2	5	4	7	3	5	4	7	4	4	6	5	5	1	1	2	1	2	1	3	1	2	1	1	1	1	2	2	1	2	1	1	2	2	2	1	1	1	1	1	1	3	2
2	1	2	1	3	Irish	Ireland	2	2	2	1	3	1	3	5	3	3	2	1	5	2	2	2	1	2	2	2	2	2	1	1	1	2	2	2	1	2	1	1	1	1	1	1	3	3	3	3	3	4	1
2	1	2	1	3	Irish	Ireland	1	4	1	4	2	2	2	7	2	2	5	1	2	3	3	6	3	3	2	2	4	1	1	2	1	2	2	1	2	2	2	2	1	1	1	1	2	1	2	1	2	2	2
2	1	2	2	3	Irish	Ireland	2	4	3	3	6	5	5	6	6	5	5	5	4	2	2	2	2	2	2	3		1	1	2	1	2	2	1	2	1	2	2	1	2	1	1	1	1	1	1	1	2	1
2	1	2	2	2	Irish	Ireland	2	7	7	1	4	5	5	7	7	7	7	7	4	2	1	1	1	1	1	1	2	1	1	2	1	2	2	1	2	2	2	2	1	2	1	1	1	1	1	1	1	1	2
2	1	2	3	3	Irish	Ireland	1	7	6	6	4	7	7	5	4	5	7	7	7	2	1	2	1	1	1	2	2	1	1	2	1	1	2	1	2	2	2	1	1	2	1	1	1	1	1	2	2	1	2
2	1	2	1	3	Irish	Ireland	2	6	6	4	4	4	6	1	5	4	6	4	7	3	2	3	2	2	2	3	4	1	1	2	1	2	2	1	2	2	2	2	1	2	1	1	1	2	2	2	2	3	2
2	1	2	2	4	Irish	Ireland	2	7	5	5	5	6	5	2	4	3	5	3	5	2	2	2	2	2	2	2	4	2	1	1	2	2	2	1	1	2	2	1	1	2	1	1	1	1	2	2	2	1	1
2	1	2	2	3	Canadian	Canada	2	4	1	4	4	4	5	3	3	4	4	5	3	2	2	1	2	2	1	1	2	1	1	2	1	2	2	1	2	2	2	2	1	2	1	1	1	1	1	1	1	2	2
2	1	2	1	3	British	Uk	2	5	6	6	6	5	7	4	6	5	5	7	5	2	2	2	2	2	2	3	2	1	1	1	1	2	2	1	2	2	2	2	1	2	1	1	2	3	3	3	3	4	1
2	1	1	3	3	UK	UK	2	6	1	6	1	4	1	4	1	1	5	2	1	2	3	1	3	1	1	2	2	1	1	2	1	2	2	2	2	2	2	2	1	1	1	1	1	1	1	1	1	3	2
2	1	2	1	3	Irish	Ireland	2	4	2	2	2	5	4	1	5	4	5	2	6	3	2	3	2	2	3	3	2	2	1	1	1	2	2	1	1	2	2	2	1	1	1	1	3	3	3	4	4	4	2
2	1	2	2	4	British	England	2	4	1	4	5	4	5	4	2	2	4	3	3	1	2	1	1	1	1	1	1	1	1	2	1	2	2	1	2	2	2	2	1	1	1	1	1	3	2	2	3	4	1
2	1	2	3	4	Irish	Ireland	2	6		4	5	4	4	6	6	5	5	6	4	4	5	3	3	3	2	3	3	2	2	2	1	2	2	1	2	2	2	1	1	1	2	1	2	3	2	3	3	3	1
2	1	2	2	3	British Europeqn	France	2	6	3	7	1	7	4	7	2	1	6	4	3	1	1	1	1	1	1	1	2
2	1	2	2	3	Irish	Ireland	2	6	7	4	4	6	7	7	6	6	5	7	3	2	2	2	2	1	2	2	2	1	1	2	1	2	2	1	2	2	2	2	1	2	1	1	1	2	1	1	1	1	1
2	1	2	2	3	British European	France	2	6	2	7	1	7	3	7	1	1	7	1	2	1	1	1	1	1	1	1	2	1	1	1	1	2	2	1	2	2	2	2	1	2	1	1	1	1	1	1	1	1	1
2	1	2	3	2	Maltese	Malta	2	7	5	6	5	6	5	6	5	5	7	5	1	1	1	1	1	1	1	1	1	2	1	2	1	2	2	1	2	2	2	2	1	2	1	2	1	1	1	1	1	1	1
2	1	2	1	2	British	UK	2	4	2	3	1	4	1	1	1	1	6	1	2	2	2	1	1	1	1	2	2	1	1	2	1	1	2	1	2	2	2	2	1	1	1	1	1	1	1	1	1	1	2
2	1	2	2	4	British	UK	2	4	5	4	4	4	5	6	5	3	5	6	1	5	1	3	3	2	2	5	2	1	1	2	1	2	2	2	2	2	2	2	2	2	1	2	3	2	2	3	4	4	1
2	1	2	2	4	Irish	Ireland	1	5	4	7	5	5	7	3	5	5	5	4	5	2	1	2	2	1	2	2	2	1	2	1	1	1	2	1	2	2	2	2	1	1	1	1	1	1	1	1	1	1	1
2	1	2	1	4	Irish	Ireland	2	7	6	6	4	7	4	7	4	3	6	7	6	2	2	2	1	1	1	3	2	2	2	1	2	1	1	2	1	2	1	1	1	2	1	1	1	1	1	1	1	1	1
2	1	2	1	4	British	Uk	2	3	2	4	2	2	4	5	2	2	3	3	4	2	1	2	2	2	2	2	2	2	2	2	1	2	1	2	1	2	1	1	1	2	2	1	3	1	1	2	1	3	1
2	1	2	2	4	Irish	Ireland	2	3	3	2	6	5	6	4	5	4	4	5	5	3	3	4	4	3	2	4	2	2	1	1	1	1	2	1	1	2	2	1	2	1	2	1	3	3	3	3	3	4	1
2	1	2	3	3	Irish	Ireland	2	5	1	5	4	4	1	5	2	2	5	2	1	1	2	1	1	1	2	2	2	1	1	2	1	2	2	1	2	2	2	2	1	1	1	2	1	1	1	1	1	1	1
2	1	2	3	3	Irish	Ireland	2	4	3	4	4	6	5	7	4	5	6	5	5	1	2	1	1	1	1	2	2	2	1	1	1	2	2	1	2	2	2	2	1	1	1	1	1	1	1	1	1	1	1
2	1	2	2	3	Irish	Ireland	2	4	5	1	7	6	7	6	7	7	6	7	7	6	3	6	6	6	4	4	3	2	2	1	2	1	1	1	2	1	2	2	2	1	2	2	4	1	3	4	4	4	2
2	1	2	3	3	irish	ireland	2	4	4	4	6	5	5	4	5	4	4	3	6	2	2	2	2	2	2	2	2	1	1	2	1	2	2	1	2	2	2	2	1	1	1	1	3	3	2	2	2	3	2
2	1	2	2	2	Irish	Ireland	2	6	6	6	6	6	6	7	7	7	6	6	6	2	2	2	2	1	2	2	2	1	1	2	1	2	2	1	2	2	2	2	1	1	1	1	1	1	1	1	1	1	1
2	1	2	2	3	British	UK	2	7	6	1	7	2	6		7	4	4	6	3	1	1	1	1	1	1	1		2	1	2	1	2	2	1	2	2	2	2	1	2	1	1	1	1	1	3	1	1	1
2	1	2	1	4	Irish	Ireland	2	7	4	3	7	4	5	4	6	7	5	5	3	5	3	3	3	2	3	5	3	2	1	1	1	1	2	1	1	1	2	1	1	1	2	1	2	2	2	2	3	3	1
2	1	2	2	4	Irish	Ireland	2	5	4	5	4	6	7	6	4	3	7	6	5	1	1	1	2	2	4	3	2	2	1	2	1	2	2	1	2	2	2	2	1	1	1	1	1	1	1	1	2	2	1
2	1	2	3	3	English	England	2	6	5	6	4	5	4	5	4	5	6	7	6	2	4	2	2	1	1	2	2	1	1	1	1	1	2	2	2	1	2	2	2	2	1	1	1	1	1	1	1	1	1
2	1	2	3	3	British	UK	2	6	5	6	7	6	5	7	5	6	6	5	7	3	5	3	2	2	2	1	2	2	2	1	1	1	2	1	2	2	2	2	1	2	1	1	2	2	1	2	3	4	1
2	1	2	2	3	Irish	Ireland	2	4	1	5	4	3	4	7	4	3	5	4	4	1	1	1	1	2	1	1	2	2	1	1	1	1	1	1	2	2	2	2	1	2	2	1	1	1	1	1	1	1	1
2	1	2	3	3	Irish	Ireland	2	4	4	3	5	3	6	7	7	5	6	7	4	2	1	1	2	2	1	1	1	1	1	2	1	2	2	2	1	2	2	2	1	2	2	1	1	1	1	1	1	1	1
2	1	2	2	8	Irish	Ireland	2	5	4	5	4	4	4	7	5	6	5	5	5	5	6	5	1	1	3	2	4	2	2	1	2	1	1	2	1	1	1	1	2	2	2	2	1	1	1	1	1	1	1
2	1	1	3	4	Irish	Ireland	2	7	1	5	2	4	3	2	2	4	4	5	3	1	2	2	1	2	1	5	2	1	1	2	1	2	2	1	2	2	2	2	1	2	1	1	1	1	1	1	1	1	2
2	1	2	2	3	British	UK	2	7	6	6	6	7	5	4	3	6	7	4	5	2	3	2	1	2	2	1	2	1	1	2	2	2	2	1	2	2	2	2	1	1	1	1	1	1	1	1	1	1	2
2	1	2	1	3	Peruvian	Peru	2	5	4	4	3	4	5	3	3	6	7	4	4	2	3	3	2	2	1	1	2	1	1	2	1	2	2	1	2	2	2	2	1	2	1	1	1	1	1	2	2	2	1
2	1	2	1	4	Irish	Ireland	2	7	7	7	7	7	7	6	7	5	7	7	5	1	3	2	1	2	1	1	2	1	1	2	2	2	2	1	2	2	2	2	1	2	1	1	1	1	1	1	1	1	1
2	1	2	1	4	Polish	Ireland	2	5	1	7	2	7	4	7	4	4	6	5	4	2	2	2	2	2	2	2	2	2	2	1	1	1	2	2	1	2	2	2	1	2	2	2	1	1	1	1	1	1	1
2	1	2	2	4	Irish	Ireland	2	4	2	3	5	2	4	6	4	3	3	4	4	2	1	2	2	2	2	2	2	1	1	2	1	2	2	1	2	2	2	2	1	2	1	1	3	3	3	3	4	3	1
2	1	2	1	3	Irish	Ireland	2	3	5	2	7	2	6	1	7	6	5	4	4	3	3	3	3	2	2	2	2	1	1	2	1	2	2	1	2	2	2	2	1	2	1	1	3	2	2	2	2	3	2
2	1	2	3	8	British	Germany	2	7	6	7	7	5	7	5	6	5	5	7	7	3	3	2	3	2	2	2	3	1	2	2	1	2	2	1	2	2	2	2	1	2	1	1	1	1	1	1	1	1	1
2	1	1	1	4	Irish	Ireland	2	7	1	6	3	6	5	1	4	3	6	4	3	2	1	2	2	2	2	2	2	1	1	2	1	2	2	1	2	2	2	2	1	2	1	1	1	2	2	2	3	2	1
2	1	2	3	4	Irish	Ireland	1	6	5	7	4	7	6	4	3	4	6	5	5	1	1	1	1	2	2	3	2	1	1	2	1	2	2	1	2	2	2	1	1	2	1	1	2	2	1	1	1	1	1
2	1	1	2	4	American	Ireland	2	5	1	4	4	3	5	1	2	2	3	1	2	4	5	5	4	2	3	3	3	1	1	2	1	2	2	1	2	2	2	2	1	1	1	1	1	1	2	2	4	4	1
2	1	2	3	4	Irish	Iteland	2	6	2	5	2	5	6	6	2	3	6	3	2	2	2	2	2	2	2	3	3	1	1	1	1	1	2	1	2	2	2	2	1	2	1	1	1	1	1	2	1	1	2
2	1	1	1	4	Ireland	Ireland	2	5	3	4	5	5	4	2	4	4	5	4	5	2	3	3	2	2	3	3	2	1	1	1	1	1	2	1	2	2	2	2	1	1	1	2	1	1	1	1	1	1	2
2	1	2	1	2	Uk	Ireland	2	5		4	7	6	7	1	4	4	5	4	6	4	2	3	3	2	2	4	2	2	2	1	2	1	1	2	1	2	2	2	2	1	2	1	1	1	1	1	1	1	2
2	1	2	2	4	German		2	6	6	5	2	6	6	5	4	2	7	7	2	2	2	1	2	2	2	2	2	2	1	2	1	2	2	1	2	2	2	2	1	2	1	1	1	2	1	1	2	4	1
2	1	2	3	2	Irish	Ireland	2	1	3	4	4	4	4	7	4	5	6	6	6	1	1	2	2	1	1	1	2	1	1	2	1	2	2	1	2	2	2	2	1	2	1	1	1	1	1	1	1	4	2
2	1	2	2	4	Irish	Ireland	2	6	6	4	5	5	4	6	5	4	5	6	3	2	2	2	1	1	2	2	1	2	1	1	1	2	2	1	2	2	2	2	1	2	1	1	2	2	2	2	2	2	1
2	1	2	1	2	Irish	Ireland	2	4	3	3	3	4	3	2	4	4	4	3	5	2	2	2	2	2	2	2	3	1	1	2	1	2	2	1	2	2	2	2	1	2	1	1	2	2	1	2	2	3	1
2	1	1	2	4	USA	USA	2	4	1	4	5	2	3	1	4	3	2	2	4	6	7	6	7	6	7	7	7	1	1	2	1	2	2	1	2	2	2	2	1	2	1	1	2	1	1	1	1	2	2
2	1	2	1	4	British	UK	2	5	5	6	4	5	3	4	5	5	5	4	5	1	2	2	1	1	1	1	1	1	1	2	1	2	2	1	2	2	2	2	1	2	1	1	1	1	1	1	1	1	1
2	1	2	1	2	Irish	Ireland	2	5	4	4	6	5	5	6	6	4	5	5	6	2	2	2	1	1	2	2	2	2	1	2	1	2	2	1	1	2	2	2	1	2	1	1	2	2	1	1	1	2	1
2	1	2	1	3	Irish	ireland	2	3	5		4		4		1		1		4	2		2		1		1		1		2	1	2	1	1	2	2	2	2	1	1	2	1	2	1	1	1		3	2
2	1	2	2	4	British	UK	2	4	2	5	4	6	5	1	7	7	4	2	6	1	1	2	2	2	1	5	2	1	1	2	1	2	2	1	2	2	2	2	1	2	1	1	3	2	2	3	4	4	1
2	1	2	1	4	Irish	Ireland	2	5	1	4	5	5	4	3	4	3	7	5	2	2	2	2	2	2	2	2	2	1	2	1	1	2	2	1	2	2	2	2	1	1	1	1	2	1	1	1	3	3	2
2	1	2	1	2	Irish	Ireland	2	4	5	1	4	1	3	5	5	3	1	6	5	3	2	2	2	2	1	2	1	1	1	2	1	2	2	1	2	2	2	2	1	2	1	1	3	2	3	5	3	5	1
2	1	2	1	8	Irish	Ireland	2	7	5		3	3	3	6	4	5	4	7	6	5	5	4	4	3	4	4	3	2	2	1	2	1	1	2	1	1	2	1	2	1	2	2	4	1	3	4	4	4	1
2	1	2	1	3	British	Uk	2	5	2	5	5	6	5	5	6	4	5	5	3	1	1							1	1	2	1	2	2	2	2	2	2	2	1	2	1	1	3	2	2	2	2	2	1
2	1	2	2	3	Irish	Ireland	2	6	6	6	5	5	5	6	6	5	4	6	5	2	2	2	2	2	1	3	2	1	1	1	1	1	2	2	2	2	2	2	1	2	1	1	1	1	1	1	1	1	1
2	1	2	2	2	British	Ireland	2	6	5	5	6	4	5	4	5	6	6	5	6	3	4	2	3	3	2	3	4	2	1	2	1	2	2	2	1	2	2	1	1	2	2	1	3	3	3	3	4	3	2
2	1	2	1	3	British	Ireland	2	5	5	5	5	6	4	5	4	4	4	5	7	2	2	2	2	2	2	2	2	2	2	1	2	1	2	1	2	2	2	2	1	1	1	2	3	3	2	1	2	3	2
2	1	2	3	4	British	England	2	5	3	4	3	7	4	7	3	4	6	6	6	2	2	2	2	2	2	2	2	1	1	2	1	2	2	1	2	2	2	2	1	1	1	1	1	1	1	1	1	1	2
2	1	2	3	2	Irish	Ireland	2	4	1	3	5	3	5	5	5	3	6	1	4	3	2	2	1	3	2	5	2	1	1	2	1	1	2	1	2	2	2	1	1	2	1	1	2	3	3	3	4	5	1
2	1	2	1	4	Irish	Ireland	2	6	4	5	6	5	7	3	3	5	5	6	4	3	6	1	1	1	1	1	2	2	1	1	1	1	1	2	1	2	1	1	2	1	2	1	3	3	3	3	3	5	1
2	1	2	3	4	British	Uk	1	3	5	5	2	3	2	3	2	2	4	4	2	2	2	2	1	1	1	2	2	1	1	2	1	2	2	1	2	2	2	2	1	2	1	1	3	3	3	4	5	4	1
2	1	2	1	3	British, Belgian	Belgium	2	5	6	6	5	6	3	2	3	5	5	5	4	3	2	2	1	2	2	2	2	1	1	1	1	1	2	1	2	2	2	2	1	2	1	1	1	1	1	1	1	3	1
2	1	2	2	4	Irish	Ireland	2	4	4	3	2	4	1	2	2	2	5	4	7	6	6	6	3	2	1	2	2	2	2	1	2	1		1	2	1	2	1	2	1	2	2	1	1	1	1	1	1	2
2	1	1	1	2	Irish	Ireland	2	6	4	4	4	6	3	4	3	2	2	7	3	1	3	2	2	1	2	2	2	2	1	2	1	2	1	2	1	2	2	1	1	1	1	1	1	1	1	1	1	2	2
2	1	1	2	2	Irish	Ireland	2	4	1	1	4	7	2	1	4	4	5	2	1	3	1	1	1	1	2	3	2	2	1	2	1	1	2	1	1	1	1	2	1	1	1	2	3	3	2	2	2	3	2
2	1	2	1	4	Irish	Ireland	2	5	5		5	7	7	4	4	4	7	6	4	1	1	1	1	1	1	1	2	1	1	2	1	2	2	1	2	2	2	2	1	1	1	1	1	1	1	1	1	1	1
2	1	2	1	3	Irish	Ireland	2	2	1	4	1	4	6	7	4	4	6	6	3	2	2	1	1	1	1	1	3	2	1	2	1	2	2	1	2	2	2	2	1	2	2	1	1	1	1	1	1	1	1
2	1	2	2	2	Irish	Ireland	2	1	4	7	4	5	4	7	3	3	6	5	3	2	2	3	2	2	1	2	2	1	1	1	1	1	1	2	1	2	1	1	1	1	1	1	2	2	1	1	2	2	2
2	1	2	1	2	Irish	Ireland	1	7	4	4	3	5	4	5	4	3	7	3	5	3	2	2	2	1	1	1	2	1	1	2	1	2	2	1	2	2	2	2	1	2	1	1	1	1	1	1	1	1	1
2	1	2	2	2	Irish	Ireland	2	6	4	4	4	5	4	7	4	3	7	4	2	2	2	2	2	2	2	2	1	1	1	2	1	2	2	1	2	2	2	2	1	2	1	1	2	1	1	1	1	2	1
2	1	2	3	2	English	Ireland	2	5	7	1	4	6	7	7	6	6	7	7	7	2	1	2	3	2	1	2	4	1	2	1	1	2	2	2	2	1	2	2	2	1	1	1	1	1	1	3	3	3	1
2	1	2	1	4	Irish	Ireland	2	4	3	4	3	2	3	3	4	4	3	5	3	2	2	2	1	1	1	1	2	1	1	2	1	2	2	2	2	2	2	2	1	2	1	1	1	1	1	1	1	3	1
2	1	2	1	2	Irish	Ireland	2	4	1	4	7	5	5	1	4	2	3	2	4	2	5	4	3	3	2	2	2	2	1	1	2	2	1	2	1	1	1	1	2	1	2	2	3	4	3	4	4	5	1
2	1	2	3	2	irish	ireland	2	4	2	4	6	7	4	4	4	1	6	4	3	2	2	2	1	1	1	3	2	1	1	2	1	2	2	1	2	2	2	2	1	2	1	1	2	1	1	1	1	1	2
2	1	2	3	3	Irish	Ireland	2	6	6	5	6	6	5	7	4	5	6	4	5	1	1	1	1	1	1	1	1	2	1	2	1	2	2	1	2	2	2	1	1	1	1	1	1	1	1	1	1	1	1
2	1	2	1	2	Irish	Ireland	2	7	6	5	5	5	6	7	5	4	6	7	4	2	2	1	1	3	1	1	4	1	1	1	1	1	2	1	1	2	2	2	1	2	1	1	1	3	1	2	3	3	1
2	1	1	2	4	Polish	Ireland	2	5	2	4	6	4	5	1	5	4	4	5	5	5	5	6	3	6	5	4	2	1	1	1	1	1	2	1	2	2	2	2	1	1	1	2	2	4	3	3	3	2	1
2	1	2	1	3	British	Ireland	2	5	4	4	4	2	3	6	2	4	2	7	1	4	2	4	3	2	2	2	2	2	1	1	2	1	2	2	2	2	2	1	1	1	1	2	3	3	3	4	4	4	1
2	1	2	1	2	Irish	Ireland	2	4	2	4	4	4	4	4	4	4	4	4	5	3	2	2	3	2	2	2	3	1	1	2	1	2	2	1	2	2	2	2	1	1	1	1	1	1	1	1	1	1	2
2	1	2	3	4	Irish	Ireland	2	7	6	6	3	6	3	7	3	4	4	7	2	1	2	2	2	2	2	2	2	1	1	2	1	2	2	1	2	2	2	2	1	2	1	1	1	1	1	1	1	1	1
2	1	2	1	2	Irish	Ireland	2	4	4	4	5	6	5	7	6	4	7	7	1	1	2	1	2	1	2	1	2	2	1	1	1	2	2	1	2	2	2	1	1	1	1	1	1	1	1	1	1	1	1
2	1	2	2	3	IRISH	Ireland	2	6	1	1	2	2	2	4	2	2	3	2	2	3	3	3	2	3	2	2	2	1	1	2	1	2	2	1	2	2	2	1	1	1	1	1	1	1	1	1	1	4	2
2	1	2	1	4	Irish	Ireland	2	6	6	6	7	7	5	3	5	7	6	7	2	2	4	2	3	1	2	2	3	2	1	2	1	2	2	1	2	2	2	2	1	1	1	1	3	3	1	1	1	1	2
2	1	2	2	3	Irish	Ireland	2	4	2	4	4	6	5	7	4	3	5	3	3	2	2	2	2	2	2	2	2	1	1	2	1	2	2	1	2	2	1	2	1	2	1	1	1	2	1	1	1	1	1
2	1	2	2	2	Irish	Ireland	2	4	6	3	6	5	4	4	4	4	5	6	5	3	3	2	2	2	2	3	2	1	1	2	1	2	2	2	2	2	2	2	1	1	1	1	2	2	1	3	2	4	2
2	1	2	1	4	British	Scotland	2	6	5	7	6	5	3	1	4	2	5	2	5	1	3	1	1	1	1	4	3	1	1	2	1	1	2	1	2	2	2	2	1	1	1	1	1	4	1	1	1	3	1
2	1	2	1	4	Irish	Ireland	2	6	3	3	6	3	4	1	4	4	2	3	3	2	2	3	2	2	2	2	2	1	1	2	1	2	2	1	2	2	2	2	1	2	1	1	4	5	4	4	5	5	1
2	1	2	1	4	Irish	Ireland	2	6	5	6	7	7	7	7	7	6	7	6	5	1	2	2	3	3	2	2	4	1	1	2	1	2	2	1	2	2	2	2	1	2	1	1	1	1	1	1	1	1	1
2	1	2	2	4	British	UK	2	6	7	4	6	4	7	7	6	6	5	7	5	3	3	2	3	2	3	3	2	1	1	2	1	2	2	1	2	2	2	2	1	2	1	1	3	2	3	3	3	4	2
2	1	1	2	2	Irish	Ireland	2	7	4	6	7	7	4	1	4	5	7	5	4	2	2	2	1	2	2	1	3	1	1	1	1	1	1	1	2	2	2	2	1	2	1	1	1	1	1	1	1	1	1
2	1	2	1	4	Indian	India	2	4	6	5	6	7	7	7	7	7	6	6	5	3	5	2	2	3	1	2	1	1	1	2	1	2	2	2	2	2	2	2	1	2	1	1	1	1	1	1	1	1	2
2	1	2	1	2	Irish	Ireland	2	6	4	3	3	3	4	4	2	2	4	4	2	4	2	2	2	2	2	2	3	2	1	1	1	1	2	2	1	2	2	2	2	1	2	1	3	3	3	3	3	3	2
2	1	2	3	2	Irish	Ireland	2	6	4	4	5	4	6	5	3	3	5	6	4	1	1	1	1	1	1	1	1	2	2	2	1	2	2	1	2	2	2	2	1	2	1	1	1	1	1	1	1	4	1
2	1	2	2	2	Irish	Ireland	2	3	4	2	4	1	4	3	3	3	2	6	5	2	4	5	2	2	2	2	2	1	1	2	1	2	2	1	2	2	2	2	1	2	1	1	3	3	3	3	3	4	2
2	1	2	1	3	Irish	Ireland	2	4	5	5	6	7	6	5	5	3	6	6	7	4	3	3	3	2	1	4	4	1	1	2	1	2	2	2	2	2	2	1	1	1	1	1	1	1	1	1	1	4	1
2	1	1	2	4	Irish	Ireland	2	4	1	6	5	5	7	4	5	6	5	2	7	2	3	1	3	1	1	2	1	1	1	2	1	2	2	1	2	1	2	1	1	2	2	1	1	1	1	1	1	1	2
2	1	1	3	1	Irish	Ireland	2	3	3	4	3	2	4	4	4	6	5	4	6	3	2	2	2	2	2	4	2	1	1	2	1	2	2	1	2	2	2	1	1	1	1	1	1	1	1	1	1	1	2
2	1	2	1	4	Irish	Ireland	2	7	2	4	7	4	7	3	6	6	6	6	6	2	2	2	2	2	2	1	1	2	1	2	1	2	2	2	2	2	2	1	1	1	1	1	3	3	4	4	3	6	1
2	1	1	2	3	Irish	Ireland	2	1	1	6	3	5	3	1	2	2	5	2	1	2	3	1	3	1	2	1	2	1	1	2	1	2	2	1	2	2	2	1	1	2	1	1	2	2	2	2	2	2	1
2	1	2	1	3	Irish	Ireland	2	4	5	6	3	3	2	6	2	2	5	4	5	2	2	2	2	2	1	1	2	2	2	1	1	2	1	2	1	2	2	2	1	2	2	1	1	1	1	1	1	2	2
2	1	2	1	2	Irish	Ireland	2	4	5	4	5	5	3	4	4	5	6	6	6	2	3	5	2	2	2	2	2	2	1	2	1	2	2	2	2	2	2	2	1	2	1	1	2	2	2	2	2	2	2
2	1	2	1	3	Irish	Ireland	2	2	1	4	5	3	5	4	4	5	2	2	5	3	1	2	2	2	2	4	2	2	1	2	1	2	2	2	2	2	2	2	1	1	1	2	4	3	3	4	2	3	1
2	1	2	1	3	Irish	Ireland	2	7	4	7		7	5	7	5	4	7	4	7	1	1	1	1	1	1	1	1	2	1	1	2	2	2	1	2	2	2	1	1	1	1	1	1	1	1	1	1	1	1
2	1	2	3	4	Irish	Ireland	1	4	2	5	4	5	4	6	3	2	5	5	3	2	3	1	2	2	3	3	3	1	2	2	1	2	2	1	2	2	2	2	1	2	1	1	3	3	3	3	3	3	2
2	1	2	1	4	Irish	Ireland	1	7	7	7	6	7	6	7	6	6	7	7	5	3	3	2	2	2	2	3	2	1	1	2	1	2	2	2	2	2	2	2	1	2	1	1	3	2	3	3	3	3	1
2	1	2	3	3	British	Australia	2	5	3	4	3	7	3	7	3	4	7	4	3	3	3	2	2	2	2	3	2	1	1	2	1	2	2	1	2	2	2	2	1	2	1	1	1	1	1	1	1	3	1
2	1	2	2	8	Irish	Australia	2	4	2	4	5	3	4	5	4	4	6	4	5	3	2	2	2	2	2	3	2	1	1	2	1	2	2	1	2	2	2	1	1	2	1	1	3	1	1	1	1	4	2
2	1	2	1	4	Irish	Ireland	2	3	1	5	4	5	4	6	3	2	3	2	4	1	1	1	2	3	2	2	2	2	1	2	2	2	2	1	1	2	1	1	2	2	2	1	1	1	1	1	3	3	2
2	1	2	1	3	Irish	Ireland	2	4		4	2	6	4	5	4	4	5	4	5	2	2	2	2	2	2	2	2	2	1	2	1	2	2	1	1	2	2	1	1	2	1	1	4	3	3	4	4	4	2
2	1	2	2	3	Irish	Ireland	2	7	4	5	4	7	4	7	5	5	7	7	4	2	1	1	1	1	1	1	2	1	1	2	2	2	2	1	2	2	2	2	1	2	1	1	1	1	1	1	1	1	1
2	1	1	2	3	Hungarian	Hungary	2	6	3	5	3	6	4	3	4	2	5	4	2	2	2	2	2	2	3	2	2	2	1	2	1	2	2	1	2	2	2	2	1	1	1	1	1	1	1	1	1	2	1
2	1	2	2	3	Irish	Waterford	2	4	2	4	4	2	3	7	4	1	5	3	4	3	4	2	1	1	2	2	2	2	1	1	1	2	2	1	2	2	2	2	1	2	1	1	2	3	3	3	4	4	1
2	1	1	1	3	Irish	Ireland	2	7	1	7	4	4	5	1	4	5	3	1	3	5	5	5	1	1	2	6	1	2	2	2	2	1	2	1	1	1	2	1	2	2	2	2	1	3	1	1	1	4	1
2	1	1	1	2	Brazil	Ireland	2	4	2	5	4	4	5	1	3	3	4	4	5	3	2	3	2	2	2	2	4	1	2	1	1	1	2	1	2	2	2	2	1	1	1	1	3	2	1	2	2	2	2
2	1	2	1	3	Irish	Ireland	2	6	5	5	7	7	6	4	6	6	4	4	6	4	2	3	3	3	3	3	3	2	2	2	1	2	2	2	2	2	1	1	2	1	2	1	3	4	2	1	2	2	2
2	1	2	2	3	US and UK	UK	2	4	6	6	6	3	7	6	6	4	3	7	3	3	4	4	1	6	2	3	1	2	1	1	2	1	2	1	2	1	2	2	1	2	1	2	3	2	3	3	3	3	1
2	1	2	1	3	Irish	Switzerland	2	5	5	4	5	5	3	7	5	5	6	7	4	3	3	3	3	3	4	3	4	1	1	1	1	1	2	1	2	2	2	1	1	2	1	1	2	2	1	1	1	3	2
2	1	2	1	3	British	Uk	2	5	4	4	3	5	6	1	4	3	4	7	3	5	5	3	5	2	3	6	3	2	2	1	2	1	1	2	1	2	1	1	2	2	2	1	3	3	3	3	3	5	2
2	1	2	2	2	Irish	Ireland	2	4	6	4	7	5	4	6	6	7	7	7	7	1	4	1	1	1	1	1	4	1	2	1	2	1	2	1	2	1	2	2	1	2	1	2	1	1	1	1	1	2	1
2	1	2	1	3	Brazilian	Ireland	2	4	6	4	7	7	7	7	6	7	7	7	4	7	2	3	1	3	2	3	2	2	1	2	1	1	2	1	2	1	1	1	1	1	1	1	1	1	1	1	1	1	1
2	1	2	2	3	British	England	2	5	3	3	6	6	4	4	4	3	6	5	3	2	2	2	2	1	2	2	2	1	1	2	1	2	2	1	2	2	2	2	1	2	1	1	1	1	1	1	1	2	2
2	1	2	3	3	Irish	Ireland	2	4	1	5	4	5	4	6	5	4	5	4	4	1	1	1	1	1	1	1	1	1	1	2	1	2	2	1	2	2	2	2	1	2	1	1	1	1	1	1	1	1	1
2	1	2	3	8	Irish	Ireland	2	4	4	2	4	5	6	6	7	4	6	7	4	2	2	2	3	2	2	3	4	1	1	1	1	2	2	2	1	1	2	1	1	1	1	1	2	1	1	1	1	1	2
2	1	2	1	3	British	England	2	4	2	2	5	4	4	5	5	4	5	3	6	2	1	3	1	2	3	5	3	1	1	2	2	2	2	1	2	2	2	2	1	2	1	1	1	2	3	3	3	4	2
2	1	2	2	4	British	UK	1	5	4	4	3	4	3	4	4	4	5	3	5	2	2	2	2	2	2	4	3	1	1	1	1	2	1	1	2	2	2	2	1	2	1	1	1	1	1	1	1	2	1
2	1	2	3	2	British	Ireland	2	6	3	2	4	3	4	6	4	4	5	4	2	3	3	2	2	2	2	3	3	1	1	2	1	2	2	1	2	2	2	2	1	2	1	1	2	2	1	1	1	2	2
2	1	1	1	2	Irish	Ireland	2	4	4	4	4	5	6	4	5	4	4	4	5	2	1	1	2	1	2	1	2	1	1	1	1	2	2	2	2	2	2	1	1	1	1	1	1	1	1	1	1	1	1
2	1	2	2	2	Irish	Ireland	2	6	3	5	5	6	6	6	4	5	6	6	5	2	2	2	2	1	1	2	1	2	1	1	1	2	2	2	1	2	2	1	2	1	2	2	3	2	1	2	2	4	2
2	1	1	3	4	British	England	2	4	2	2	5	6	4	3	2	4	5	2	1	2	2	1	2	2	2	1	2	1	1	2	1	2	2	1	2	2	2	2	1	1	1	1	2	3	2	1	3	3	2
2	1	1	3	3	Irish	Ireland	2	4	2	4	3	3	4	2	2	1	4	2	2	2	2	2	2	2	2	3	3	1	1	2	1	2	2	1	2	2	2	2	1	2	1	1	4	3	3	3	4	4
2	1	2	1	3	Irish	Ireland	2	4	6	4	6	3	5	7	6	6	5	6	5	2	4	3	3	4	3	3	4	2	1	1	1	1	1	2	1	1	1	1	2	1	2	2	4	2	4	4	4	4	1
2	1	1	3	4	British	Scotland	2	4	2	5	3	6	2	5	2	6	4	3	2	2	2	2	2	2	2	2	2	2	1	2	1	2	2	1	2	2	2	2	1	1	1	1	1	1	2	2	2	2	2
2	1	2	3	4	United States of America	Ireland	2	6	5	4	4	7	2	1	3	2	5	2	3		3	1	3	3	2	5	2	2	2	1	2	2	2	1		2	2	2	2	2	2	2	1	2	1	2	1	2	2
2	1	2	2	3	Irish	Ireland	2	7	6	7	6	7	6	7	6	7	7	7	6	5	5	2	1	2	1	5	4	1	2	1	2	1	2	1	1	1	2	1	1	2	1	1	7	7	7	7	7	7	1
2	1	2	2	3	Irish	Ireland	2	7	7	7	6	7	5	7	6	6	7	6	7	5	5	2	1	2	1	5	5	1	2	1	1	1	2	1	1	1	2	1	1		2	1	7	7	7	7	7	7	1
2	1	1	2	2	British	Ireland	1	7	1	7	1	7	1	4	1	1	7	4	1	1	1	1	1	1	1	1	2	1	1	2	1	2	2	1	2	2	2	2	1	2	1	1	1	1	1	1	1	1	1
2	1	2	1	3	Irish	Ireland	2	4	4	2	6	3	6	2	6	5	3	6	5	3	2	2	2	2	1	2	2	1	1	2	1	2	2	1	2	2	2	2	1	2	1	1	3	1	2	2	2	4	1
2	1	1	2	3	Irish	Ireland	2	6	4	6	5	6	6	7	6	4	6	6	2	1	2	1	2	1	2	1	2	1	1	2	1	2	2	1	2	2	2	2	1	2	1	1	1	1	1	1	1	1	1
2	1	2	2	4	Irish	Ireland	1	5	2	6	2	7	2	7	2	2	6	5	1	1	1	1	1	1	1	2	1	1	1	2	1	1	2	1	2	2	2	2	1	2	1	1	1	1	1	1	1	2	1
2	1	1	3	3	British	UK	2	5	2	6	3	7	2	2	2	2	6	2	3	1	2	2	2	1	2	2	2	1	2	2	1	1	1	1	2	2	2	2	1	2	1	2	3	2	2	3	3	3	2
2	1	2	3	3	Irish	Ireland	2	4	2	4	6	4	7	7	6	4	6	5	6	1	1	1	2	1	1	1	1	1	1	2	1	2	2	1	2	2	2	2	1	2	1	1	3	1	1	2	2	3	1
2	1	2	2	3	Irish	Ireland	2	5	5	5	6	2	2	2	2	2	4	3	6	1	1	1	1	1	1	1	2	2	1	1	1	2	2	2	1	2	2	2	1	2	1	1	1	1	1	1	2	2	1
2	1	2	2	4	Polish	Ireland	2	6	6	6	4	5	7	7	6	5	5	7	6	2	3	2	2	2	2	2	2	1	1	2	1	2	2	1	2	2	2	2	1	2	1	1	1	2	2	1	2	2	1
2	1	2	2	2	Irish	Ireland	2	1	7	4	4	6	5	7	5	5	6	7	6	6	3	6	3	1	1	6	3	1	1	1	1	1	2	2	2	2	2	2	1	2	1	2	1	1	1	1	1	1	1
2	1	2	1	3	Irish	Ireland	2	4	7	4	6	4	5	4	5	5	5	6	6	2	2	3	2	2	1	2	4	2	2	2	1	2	2	2	1	2	2	2	1	1	1	1	2	2	2	2	2	4	1
2	1	2	2	3	Irish	Ireland	2	5	1	5	3	3	2	1	1	3	4	1	3	4	4	5	4	2	1	4	3	1	1	2	1	2	2	1	2	2	2	2	1	1	1	1	1	1	1	1	1	1	2
2	1	2	1	3	Irish	Ireland	2	3	2	2	4	4	4	6	3	4	2	2	3	2	2	2	2	3	2	2	2	2	1	1	1	2	2	1	1	2	2	1	1	1	1	1	2	1	3	3	3	4	1
2	1	2	1	4	Irish	Ireland	2	4	5	6	6	5	6	5	6	3	6	5	2	1	5	2	3	1	1	1	1	2	1	1	2	1	1	2	1	2	2	2	2	1	2	1	1	1	1	3	1	5	2
2	1	2	1	4	Irish	Ireland	2	4	2	5	3	5	3	6	3	4	5	5	4	1	1	1	1	1	1	1	2	2	1	2	1	2	2	1	2	2	2	1	1	2	1	1	1	1	1	1	1	1	1
2	1	2	1	2	Irish	USA	2	6	1	4	4	5	5	6	4	4	3	1	4	2	2	2	2	1	2	1	2	1	1	2	1	2	2	1	2	2	2	2	1	2	1	1	3	3	3	3	3	4
2	1	2	1	3	Irish	Ireland	2	2	2		4	4	3	2	3	5	5	3	6	4	4	3	4	2	2	3	4	2	1	2	1	2	2	2	1	2	2	2	1	1	1	2	3	2	3	3	3	4
2	1
2	1
2	1	2	1	3	Irish	Ireland	2
2	1
2	1
2	1
2	1	2	1	2	Irish	Ireland	2	4	1	3	1	3	1	4	1	1	4	1	3	4	4	5	2	2	2	4	3	1	1	2	1	2	2	1	2	2	2	2	1	1	1	2
2	1
2	1	2	1	2	Irish	Ireland	2								4	3	5	5	3	3	2	4	3	1	2	2	2	1	1	2	1	2	2	1	2	2	2	2	1	2	1	1	1	1	1	1	2	3
2	1	2	1	3	Canadian	Canada	2
2	1	2	3	3	Irish	Ireland	2	3	5	4	6	4	6	3	6	6	6	6	5	1	1	1	2	2	2		2
2	1	2	1	2	Irish	Ireland	2	6	6	5	5	5	5	5	5	5	5	5	4	3	4	5	1	2	2	3	4	1	1	2	1	2	2	2	2	2	2	1	1	2	1	1	1	1	2	3	3	3	1
2	1	2	3	4	GREEK	GREECE	2
2	1	2	1	2	Irish	Ireland	2	7	4	5	5	7	5	7	5	7	7	7	4	2	2	2	2	2	2	2	3
2	1
2	1	1	1	2	Irish	Ireland	2	1	1	3	5	5	5	1	2	4	1	2	2	4	3	4	3	2	2	3	5	2	1	2	1	2	2	1	2	2	2	2	1	2	1	2	4	4	3	4	5	5
2	1	2	1	2	Irish	Ireland	2
2	1	2	1	3	Irish	Ireland	2
2	1	1	1	3	Brotish	Uk	2
2	1	4	1	4	Irish	Ireland	2
2	1
2	1	2	2	2	Irish	Ireland	2
2	1	2	2	2	Itish	Ireland	2	1		1	1	1	1	1	1	4	5	1	7	1	2	2	2	2	1	2	2	1	1	2	1	2	2	1	2	2	2	1	1	1	1	1	1	3	3	3	3	4
2	1
2	1
2	1	2	2	3	Irish	Ireland	2	7	1	7	4	6	4	4	7	7	6	5	5	4	6	6	2	2	1	3	5	2	1	1	2	1	1	2	1	1	1	1	2	1	2	1	1	1	1	1	1	1	2
2	1	2	1	8	Irish	Ireland	2	3	1	5	4	6	4	1	3	4	4	2	4	3	5	4	2	2	2	2	4	2	1	1	1	2	2	1	2	2	2	2	2	2	2	1	1	3	2	2	2	4
2	1
2	1	2	2	2	Irjsh	Usa	2	5	2	2	1	4	2	2	2	3	3	4	2	2	2	2	2	2	2	2	2	2	1	2	1	2	2	1	2	2	2	2	1	2	1	1	2	1	1	1	1	1
2	1	2	1	2	Irish	Ireland	2
2	1	2	1	3	Irish	Ireland	2	6	4		3	3	4	4	4	4	6	5	6	4	3	3	2	1	1	3	1	1	1	2	1	2	2	1	2	2	2	1	1	2	1	1
2	1	2	1	2	Irish	Ireland	1
2	1	2	1	2	Irish	Ireland	2	2	2	4	6	4	5	2	5	5	5	4	6	6	2	4	3	3	3	4	4	2	1	1	2	1	1	2	1	1	1	1	2	1	2	1
2	1	2	1	4	Irish	Ireland	2
2	1	1	2	2	Irish	Ireland	2
2	1	2	1	3	Irish	Ireland	2
2	1	2	1	3	Irish	IRELAND	2
2	1	2	1	4	Irish	Ireland	2
2	1	2	1	4	Irish	Ireland	2	4	1	1	2	4	2	4	6	4	3	3	2	2	2	2	2	2	2	2	2	1	1	2	1	1	1	1	1	1	1	1	1	2	1	1	2	1	1	1	4	3
2	1	2	1	3	Irish	Ireland	2
2	1
2	1	2	2	3	Irish	Ireland	2	4	2	4	6	4	4	6	4	4	4	3	4
2	1	2	1	3	Irish	Ireland	2	4	2	3	4	4	3	4
2	1	2	1	3	Irish	Ireland	2		6	2	5	3	4	5	4	5	5	5	4	2	2	2	2	2	1	2	2	1	1	2	1	2	2	2	2	2	2	2	1	2	1	1	3	2	2	2	2	2
2	1	2		4	Irish	Ireland	2
2	1	1	1	2	Irish	Ireland	2	7	5	5	5	6	7	7	5	6	7	3	3
2	1	2	2	4	Irish	Ireland	2
2	1	2	1	2	Irish	Ireland	2	4	6	4	6	6	7	4	7	4	7	4	4	3	2	2	2	2	3	3	5	1	1	2	2	1	2	1	2	2	2	1	2	2	1	2	1	3	1	1	1	1
2	1	2	3	2	Irish	Ireland	1
2	1	2	1	2	Irish	Ireland	2	3	5	3	1	6	3	6	4	1	4	1	3	1	1	1	1	1	1	1	2	1	1	2	1	2	2	1	2	2	2	2	1	2	1	1	1	1	1	1	1	4
2	1
2	1	2	1	4	Irish	Ireland	2
2	1	1	3	4	English	England	2	2	1	4	1	7	1	2	1	2	4	1	1	2	2	2	2	2	2	2	2	1	1	2	1	2	2	1	2	2	2	2	1	2	1	1	1	1	1	1	1	1	2
2	1
2	1	2	3	3	British	England	1
2	1
2	1	2	2	3	British	United Kingdom	2	5	7	7	7	7	7	7	7	4	6	7	4
2	1	1	1	4	Irish	Ireland	2
2	1	1	1	4	Irish	Ireland	2
2	1	1	2	4			2	6	2		5	4	6	1	5	5	5	4	4
2	1	2	1	2	Irish	Ireland	2
2	1	3	1	3	Netherlands	Ireland	2	5	5	4	5	4	6	3	5	5	3	6	6	4	4	4	4	3	3	6	4	1	2	2	1	1	1	1	2	2	2	2	1	2	1	2
2	1	2	1	8	Irish	Ireland	2	6	7	6	5	5	7	7	7	3	5	7	7
2	1	2	2	4	irish	Ireland	1
2	1	1	2	4	USA	Ireland	2	6	6	6	5	7	6	3	5	5	7	6	4
2	1	2	1	4	Irish	Ireland	2
2	1	2	1	4	IRISH	IRELAND	2	5	5	7	6	6	6	7	6	6	6	7	6
2	1	2	2	4	Irish	Ireland	2
2	1	2	1	3	Irish	Ireland	2
2	1	1	3	3	irish	irl	2	4	3	5	7	3	6	1	7	7	2	6	7	2	4	4	2	2	3	3	2	2	1	1	1	2	2	1	2	1	2	1	1	2	1	2
2	1	2	2	4	Irish	Ireland	2	5	3	5	7	5	7	5	5	5	5	6	5
2	1	2	2	4	Irish	Ireland	2	5	4	6	3	6	3	4	3	3	5	3	4	2	1	2	4	2	2	2	4	1	1	2	1	2	2	1	2	2	2	2	1	2	1	1	1	1	1	1	1	1
2	1	2	1	4	Irish	Ireland	2	1	4	5	4	5	5	1	2	5	5	1	2	2	2	1	1	1	1	2	2	2	1	2	1	2	2	1	2	2	2	2	1	2	1	1	2	1	2	3	3	3
2	1
2	1	2	3	2	Irish	Ireland	2
2	1	2	3	3	USA	Mexico	2
2	1	1	2				1
2	1	2	2	4	Irish	Ireland	2
2	1	1	2	3	British	UK	2	5	3	6	5	5	5	6	5	5	5	6	3
2	1
2	1
2	1	2	1	4	Irish	Ireland	2
2	1
2	1	2	1	4	Irish	Ireland	2	3	1	4	4	6	4	5	4	3	5	3	4	2	2	1	2	2	2	2	2	2	1	1	1	1	1	2	1	2	1	1	2	1	2	1	2	1	1	1	1	2	1
2	1	1	2	4	British	England	2	5	3	6	5	5	6	3	5	4	4	5	3	2	2	2	1	2	2	1	2	2	1	1	1	1	2	1	2	2	2	1	1	2	1	1	2	2	2	3	3	2	1
2	1	2	1	3	Irish	Ireland	2
2	1	2	1	2	Irish	Ireland	2	2	4		2	6	2	6	2	3	4	3	4	2	2	2	2	2	2	2	2	2	1	1	1	1	1	2	1	1	1	1	2	1	2	1	3	2	3	3	5	3
2	1	2	1	4	Irish	Ireland	2
2	1	2	1	4	Irish	Ireland	2	5	4	4	4	4	2	6	2	4	5	4	1	3	2	2	2	2	2	2	2	1	1	2	1	2	2	1	2	2	2	2	1	2	1	1	3	2	2	2	2	4
2	1
2	1	2	1	3	Polish	Ireland	2	4	5	3	5	5	4	3	5	5	6	5	5	4	3	2	3	2	2	2	4		1	1	1	1	1	1	1	2	2	2	2	1	2	1	3	3	2	2	3	3	2
2	1	2	1	2	Irish	Ireland	2
2	1	2	1	8	Irish	Ireland	2
2	1
2	1	2	1	4	Irish	Ireland	2	6	6	6	2	6	1	1	1	3	4	7	2	2	2	2	2	1	2	1	1	1	1	2	1	2	2	1	2	2	2	1	1	2	1	1
2	1	2	1	3	Irish	Ireland	2
2	1	2	2	2	IRISH	Ireland	2	4	7		2	6	4	5	3	4	7	4	1	3	1	2	1	1	2	4	4
2	1	2	1	4	Irish	Ireland	2	7	6	7	3	6	5	6	2	2	6	4	3
2	1	2	1	3	Irish	Ireland	2
2	1	2
2	1	1	3	4	French	France	2	6	3	5	4	5	4	5	3	4	6	5	3	2	1	2	2	2	2	3	2	2	1	1	1	2	2	1	2	2	2	2	1	1	1	1	1	2	1	1	2	2
2	1	2	1	1	UK	UK	2
2	1	2	3	3	Irish	Ireland	2	4	2	6	7	3	6	6	6	4	5	7	6	2	2	2	2	2	2	2	2	1	1	1	1	1	2	1	2	2	2	2	1	2	1	1	2	2	2	2	3	3	2
2	1	2	3	2	Irish	Ireland	1
2	1	2	2	4	Irish	Ireland	2	6	7	4	6	7	5	3	4	4	6	4	4	5	5	4	3	2	4	5	4	2	1	1	2	2	2	2	2	2	2	2	1	1	1	1	1	2	2	2	2	4	1
2	1	2	2	2	Irish	Waterford	2	5	1	4	4	1	5	6	7	4	1	1	1	2	5	4	1	1	1	5	4
2	1	2	3	2	Irish	Scotland	2	6	4		5		4	6	4	4	5	5	5	2	1	1	1	1	1	2	1	1	1	2	1	2	2	1	2	2	2	2	1	1	1	1	2	2	2	2	3	2	1
2	1	2	1	2	Irish	Ireland	2	4	1	3	7	7	6	1	6	7	5	2	3	2	2	2	1	2	1	1	2	1	1	2	1	2	2	1	2	2	2	2	1	2	1	1	1	1	1	3	2	2	2
2	1		1	4	Irish	Ireland	2
2	1	2	1	4	Irish	Ireland	2	3	3	4	4	4	3	5	4	4	5	4	2	2	1	2	1	1	1	2	2	1	1	2	1	2	2	1	2	2	2	2	1	2	1	2
2	1	2	2	3	Irish	Ireland	1
2	1	2	1	3	Irish	Ireland	2	4	4	5	6	4	5	4	4	4	5	5	5	1	1	1	1	2	2	2	2	1	1	1	2	2	2	1	2	2	2	2	1	1	1	2	3	3	2	3	2	1	2
2	1	2	1	3	Irish	Ireland	2	4	4	1	4	7	7	7	7	4	5	7	1	2	3	3	2	2	2	2	2	2	1	2	1	2	2	2	2	2	2	2	1	1	1	1	2	2	2	2	2	3	1
2	1	2	2	8	Irish	Ireland	2	1	7	1	7	7	5	7	4	7
2	1	2	1	3	British	UK	2	4	3	3	4	3	1	3	3	3	3	2	2	2	2	3	2	2	3	3	2	2	1	1	2	2	1	1	1	2	2	2	1	1	2	1	2	2	2	2	2	3
2	1	2	1	2	Irish	Ireland	2	1	4	4	7	5	7	5	6	6	4	6	7	2	2	2	1	1	1	1	2	1	1	2	1	2	2	1	2	2	2	2	1	2	1	1	1	1	1	1	1	1	1
2	1	2	1	4	Irish	Ireland	2	5	4	4	5	5	7	7	6	7	5	7	6	2	1	3	1	3	2	2	2	1	1	2	1	1	2	1	2	2	2	2	1	1	1	1	1	1	1	1	1	1	2
2	1	1	2	4	Irish	Ireland	2
2	1	2	1	4	British	Ireland	2	7	4	7	3	6	5	7	3	3	6	7	2	1	5	2	1	1	1	1	2	1	1	2	1	2	2	1	2	2	2	2	1	2	1	1	1	1	1	1	1	1	1
2	1	2	1	3	Irish	Ireland	2	7	4	5	7	6	5	5	7	6	6	5	6	1	1	2	2	1	1	1	3	1	1	1	2	1	2	2	2	1	2	2	1	1	1	1	1	2	1	2	1	1	1
2	1	1	3	4	Canadian	Canada	2	6	2	7	4	7	5	4	2	4	6	4	2	1	2	1	2	1	2	3	2	1	1	2	1	2	2	1	2	2	2	2	1	2	1	2	1	2	1	1	1	1	1
2	1	2	1	3	Singaporean	Singapore	2	5	4	5	6	5	6	6	6	6	6	4	5	1	2	1	1	2	2	2	2	2	1	2	1	2	2	2	1	2	2	1	1	2	1	2	1	2	1	1	1	1	2
2	1	2	1	3	Irish	Wicklow	2	5	4	4	5	3	4	3	4	3	5	4	3	2	2	2	2	2	2	2	2	1	1	1	1	2	2	1	2	2	2	2	1	2	1	1	2	2	2	2	2	2	1
2	1	2	2	3	Irish	Ireland	2	4	6	4	3	4	4	6	4	4	3	5	7	5	4	6	4	2	3	3	4	2	1	1	2	1	1	1	1	1	2	1	2	2	2	2	3	3	3	4	4	4	1
2	1	2	2	4	Canadian	Canada	2	4	4	4	5	1	6	6	3	4	1	5	5	6	3	3	4	3	2	2	2	1	1	1	1	1	2	2	2	1	2	1	2	2	2	1	3	2	3	3	3	4	1
2	1	2	2	4	Irish	Ireland	2	1	2	3	4	2	3	1	2	4	2	2	2	3	2	2	3	2	2	2	3	2	2	1	2	1	1	2	1	2	2	2	1	1	1	1	1		2	2	2	3	2
2	1	2	3	4	british	uk	2	3	3	6	5	5	4	5	3	5	5	3	2	2	2	2	2	2	2	2	2	1	1	2	1	2	2	1	2	2	2	2	1	2	1	1	1	2	1	1	2	2	2
2	1	2	3	4	Irish	Ireland	1
2	1	2	2	2	Australian	Australia	1	4	6	7	4	7	4	5	4	3	7	7	7	5	5	2	2	5	5	4	2	2	2	1	2	1	2	2	2	2	2	2	2	2	2	2	1	1	1	3	1	2	1
2	1	2	1	2	Irish	Ireland	2	4	1	4	6	3	5	7	6	6	5	4	4	2	2	2	3	2	2	2	2	2	1	1	1	1	1	2	1	2	2	2	1	1	1	1	1	1	1	1	1	1	2
2	1	2	1	2	Irish	Ireland	2	1	1	2	2	1	7	7	3	2	5	1	4	1	1	2	2	1	1	1	2	2	2	1	1	2	2	1	2	2	2	1	1	1	1	2	1	2	1	1	2	2	2
2	1	2	1	4	Irish	Ireland	2	6	5	4	6	7	3	7	4	5	6	3	5	5	3	2	2	2	2	2	2
2	1	2	1	3	Irish	Ireland	2
2	1	2	2	4	American	United States	2
2	1	2	1	3	Irish	Ireland	2
2	1	2	3	4	USA	USA	2	6	4	7	2	7	4	5	3	2	6	5	2	1	1	1	1	1	1	1	1	2	1	2	1	2	2	1	2	2	2	2	1	2	1	1	1	1	1	1	1	1	2
2	1	2	1	4	US	USA	2	5	2	6	7	6	5	5	4	5	5	6	4	1	1	1	1	1	1	1	1	2	1	2	1	2	2	1	2	2	2	2	1	1	1	1	2	2	2	1	1	2	2
2	1	2	1	4	American	United Kingdom	1	7	6	7	7	7	7	7	5	4	6	7	2	2	1	1	1	2	2	5	4	1	1	2	1	1	2	1	2	2	2	2	1	1	1	2	3	3	3	4	4	5	1
2	1	2	3	4	American	United States	2	6	1	7	4	7	4	6	4	3	7	5	2	1	1	1	1	1	1	2	1	1	2	2	1	2	2	1	2	2	2	1	1	2	1	1	1	2	1	2	1	1	1
2	1	1	2	2	Irish	Ireland	2	4	2	1	7	4	7	4	7	7	6	7	6	1	1	1	1	1	1	1	1	1	1	2	1	2	2	1	2	2	2	2	1	1	1	1	2	1	1	1	1	2	2
2	1	2	1	4	Irish	Ireland	2	5	5	3	3	4	4	6	4	4	6	4	2	2	2	4	1	1	3	3	1	1	1	2	1	2	2	2	2	2	2	2	1	2	2	1	1	1	1	1	1	4	2
2	1	2	2	4	Irish and South African	Ireland	2	5	3	3	4	5	2	3	4	2	4	4	2	5	5	3	2	2	2	2	3	2	1	2	1	2	2	1	1	2	2	1	2	1	2	1	2	2	1	3	3	5	1
2	1	2	1	3	Irish	Ireland	1	4	1	5	4	5	4	1	4	3	7	2	3	2	2	2	2	1	1	1	3	1	1	2	1	2	2	1	2	2	2	2	1	1	1	2	1	1	1	2	2	2	2
2	1	2	1	3	British	England	2	4	1	4	1	4	3	4	1	1	5	4	1	1	1	1	1	1	1	2	2	1	1	2	1	2	2	1	2	2	2	2	1	2	1	1	1	1	1	1	1	1	2
[truncated: 1 more columns]
